# Supplementary material for: Low Light Conditions Alter Genome-Wide Profiles of Circular RNAs in Rice Grains during Grain Filling
Source: Plants (Basel). 2022 May 9;11(9):1272. doi: 10.3390/plants11091272 (PMC9102277; doi:10.3390/plants11091272)
Supplement: Supplementary file 1 [file plants-11-01272-s001.zip]

Archive with 4 entries (4 files):
- supplemental fig S1.tif
- supplemental fig S2.tif
- supplemental fig S3.tif
- supplemental tables.xlsx
