# Supplementary material for: Low Light Conditions Alter Genome-Wide Profiles of Circular RNAs in Rice Grains during Grain Filling
Source: Plants (Basel). 2022 May 9;11(9):1272. doi: 10.3390/plants11091272 (PMC9102277; doi:10.3390/plants11091272)
Supplement: Supplementary file 1 [file plants-11-01272-s001.zip › supplemental tables.xlsx]

## Sheet: Table S1
		Table S1. Primers in the quantitative RealTime-PCR assay for validating the expressions of circRNAs.
	Gene ID	RT-PCR name	Primer	Sequence（5’-3’）	Tm(℃）	product size(bp)	sequence
	Chr7:6283218:6283551:-	circRNA-1	1-Forward	TCTTCCTGACGGCGACAATGG	65.4	195	GATTTCTCTTCCTGACGGCGACAATGGCGTCGAAGAACAGCAAGCTCTCGGTGTCGTCGGTGGCGGTGGCGCTGGTGGCGCTGATGGTGGTGGTGGTCGGCGCCGTCGTCGCGGCGGCTGCGGGCGGCGAGGAGTACTACGGCGGCGTCGCGCGCGCGGCGGATGGGTGCGAGCCGGGGCAGGGCGTGGTGCCCAAGGACCCGCTGCCGGGGTGCCGGGCGTACCTGCTGCGGCGGTGCGGCGGCGGCGACCCGCCGGGGGTGCGGGCGCGGTGCTGCCACCAGCTGAGGGAGGTGGCGGCGCGCTGCCGCTGCGACGCGCTGCGCGCCATGGT
			1-Reverse	GGTCCTTGGGCACCACGC	64
	Chr10:19072854:19073418:-	circRNA-2	2-Forward	CGCTGATGGTGGTGTGGTC	63.9	295	TAGCAGCCATGGCGTTGGAGCATCTCGGGAGGAGGAACGTGGCGGGGCCGCTGCTGCTGCTGAACCTCCTCATGTACGTCTTCTTGCTGGGGTTCGCCGGGTGGGCGCTCAACAGCTCCATCAAGAACGCCGGCGCCGACGTCGGCGTCGGCTGGGGGGAGCAGCCGTGGTCGCCGTACTACCGCCAGAGCGCGTGGCTCGCCTCGAGGTTCCACCTCGCGACGTTCGCGGCGCTGGCGGGGGCGCTGGGCGTCGCGGCGAAGGCGTCCGCGGCGTACCACGGCGGCCGCTCGGGCGCGTCGTGGCGGCCGCAGGGGCTCGCCGCCGCGGCGTCGCTCGGCACCGCCGCGTGGGCGGCCACCGCGCTGGCGTTCGGGGTGGCGTGCAGGGAGATCCACG…
			2-Reverse	CGTTCCTCCTCCCGAGATGCT	65.2
	Chr11:24659480:24659777:+	circRNA-3	3-Forward	ATTGGTCGTGGTGGTGCT	56	104	GCTGGCATTGCCTCCGGCAGTGGTCGCCGCCATGGCCGCCGCCGCCGCCGTGGTGGTTGTCATCGTCGACGACGTCGTCTTCCTCCTGGCGCCTGTACCTGCAGTCCTGCATGCATTGCTGCCTCTTCCATTGGTCGTGGTGGTGCTGGCATCGCTTGCGGCAGTGTTGCTCTCTCTCGCCGCCGTAGTTGTGGTCTTCTTCCTCGTCGACGGCGGCCTCTTCCTCCTCCTGGCGCCGCCGCTGCCTGCAGTCTTGCATGCATTGTTGCTTCTTCCATTGGTCATGGTGGTGTTGGCA
			3-Reverse	CCAGGAGGAGGAAGAGGC	56.4
	Chr11:24659620:24659976:+	circRNA-4	4-Forward	CATTGGTCGTGGTGGTGC	57.8	222	TGGTGCTGGCATCGCTTGCGGCAGTGTTGCTCTCTCTCGCCGCCGTAGTTGTGGTCTTCTTCCTCGTCGACGGCGGCCTCTTCCTCCTCCTGGCGCCGCCGCTGCCTGCAGTCTTGCATGCATTGTTGCTTCTTCCATTGGTCATGGTGGTGTTGGCACTGCTTGCGGCATTGCTGATCGCCATGGCCGTCTTCTTCCTCGACGACGTCGTCTTCTTGGCGGTGATGGTACCTGCAATCTTGGATGCACTGCTGCTTCTTCCACTGGTCATGGTGGTGCTGGCACTGCTTGCGGCAGCGATCGCCGCCGTGGTTGTCGTCTTCCTCGTCGACGTCGACGGCGGCGTCTTGTTGGCGC
			4-Reverse	ACAACTACGGCGGCGAGA	59.7
	Chr5:21035563:21036008:-	circRNA-5	5-Forward	ATGTTTCTTGTTCGCCTTC	54.6	364	AGGTGGGCATCTGTGGTGAACATGGTGGAGAGCCTCTGTCAGTCGCTTTCTTTGCGAAGGCTGGGCTGGACTATGTTTCTTGTTCGCCTTTCAGGTCGGTTGAGTGATGAAAATCGAGAACTCTACTCATAAATTCACAGAACAATCACTAACTGTTATTAACTCTCTTTGGCAGGGTCCCAATTGCTAGGCTAGCTGCAGCTCAGGTGCTCCTCTGATGATGACGCCCTTCTCTTTACCGGCAACCAGGTCGCCTGCTGTTGGTGCACCTGGTGAAGAATAATAAATACATAGCCATGGAATGGTGGAAACTCTGCTGCCTGTCAAAGGCGCCGTTGTATGTAGTATGCATGTTCGCATGTAAGCCTATGTGGTGGTAGTTTTCTGAAAATTTCGCTT…
			5-Reverse	GTCGTCATCGCTGTTTGG	54.6
	Chr11:24660313:24660600:-	circRNA-6	6-Forward	CAAGAAGCAGTGCCGGTGGG	65.9	102	ACGACTACTATCTCGGTGCTTTGTTGCTAGCTTCTTCCAGCTAGCCATGGGTGTGAAGTGGAAAGGTGGTGGCGCGCTCCTCCTGCTCGCCGCCGGGCTGCTCCTGGTGGCCGTGGCGGCGGCGGCGGCGGAGGAGGAGGGTCGGCGGGACCCGAAGGAGGAGCTCCGGTGGTGCAAGAAGCAGTGCCGGTGGGAGGCCGGGCAGGACCAGCGGCAGCTGAGGGAGTGCGAGGAGCAGTGTCTCCAGCGGCAGCAGGAGGACGACGACGACGACGAGAACACGCACGG
			6-Reverse	TCGTCGTCGTCGTCGTCCTC	64
	Chr1:18638726:18643834:+	circRNA-7	7-Forward	TGTGGGTATGCTCTGTTT	48.1	204	GGTAATGGCCTTGGTGGAAAGAGAAGCCTCTTATTTGACATTAAAGGATATTTCAAGAAAGTGCTTGATGCCTTCAACTCATGCATACTCGGGCAGGCAGGTTGACAGGATTATTGCGACTGGCAAGCTTGAGCGTTCTGTTCAGGTCATTAGTTCTAACATGAATTGATACCCAGTTCACACTATTTATTATTTGGACTCTGTTTTCTTAATGATGGCATTTGTAGGCTGTAGGGGCAGCTTTAAAAATGCTGGAAAATGGAGGCAATGTTAATGATGCTAAAGCAGTCTGTGAACCTGAAGTCTTGAAGCAGCTTACAAGATGGCATGTATGTAAATACTAGACATATATTAATCTATGTTTTCATTGCATTATTTTATAGAATCTTTATATATTAT…
			7-Reverse	GACTTATCCCTTCTTCTTTT	47.5
	Chr9:14897093:14899808:-	circRNA-8	8-Forward	GGCGATATGGCGGATGAC	59.1	213	ATCGTCCAATCATCGTGGAATCCCTGAGAGGTATGCAATGATAAGGTGTGTCTGCTATCTCATTTGAACTTTAATTAGATTGACGTATGTGCTTTTCTGCTAACATTGAGAGTATAAAAACCTAATAAATTTACATCACAAATACAAACAACTCTTATTGTAAAAGTTATATCAAGTGATCGCATTACTCTTGGTGAAGGTCTTGTATGCAACACATTGTCCACAAAGACCATGGTGCAGTTCGAGTTTTCATGCACAAAATGTAGACAACAACATAAACAATTGATAAGCATGATAATATTAATTCGTACTATTCTACATTTGATAATACACCACAAACAACTTTATCACATACTTACAAGATGATAAACTTGTTGTCTCATGGTATAGTAAACTTTT…
			8-Reverse	TATGGGCAGAGGCGAACC	58.9
	Chr1:33198033:33198346:-	circRNA-9	9-Forward	ATCCAAACCGTTAGAGCA	50.7	156	ATTTGTAACCCTTCCAGCTCTTGGATTGTATGTATCAGCACGGTTAGGATTATCGATGTTTTGCCTTACCTTCATGGTGCAAAAGGTCTCATCCAAACCGTTAGAGCAGCCACTTCCATATTGACTTTGCTGATATTGTCCTTCTTGATAACGCTCTCTTGATTGCACTTGTCCTTGTTCCTGCTCCTGCAATGATGCATATGGCTGCAGCAAACTGAGCCCATGTTCGACACGGACAATTTCTCCTCTTTGGTCATTTTGACATTGGAGCTGCCTTGCCACTTGGCTGCTTACGCCAAGAGCCTCGCTAAGTA
			9-Reverse	GGAGAAATTGTCCGTGTC	49.6
	Chr3:9751501:9751817:-	circRNA-10	10-Forward	GCCGACGACAAGAAGAAGA	55.8	132	CAAGGAGGAGATCGAGCGGATGGTGCAGGAGGCCGAGAAGTACAAGGCCGAGGACGAGCAGGTGCGGCACAAGGTGGAGGCCCGCAACGCGCTGGAGAACTACGCGTACAACATGCGCAACACGGTGCGCGACGAGAAGATCGCCTCCAAGCTCCCCGCCGACGACAAGAAGAAGATCGAGGACGCCATCGAGGATGCCATCAAGTGGCTCGACGGCAACCAGCTCGCCGAGGCCGACGAGTTCGAGGACAAGATGAAGGAGCTCGAGAGCCTCTGCAATCCGATCATCTCAAAGATGTACCAGGGCGGCGCCGGTG
			10-Reverse	GATGATCGGATTGCAGAGG	55.6
	Chr5:2778912:2779175:-	circRNA-11	11-Forward	CCACCTCCACGCCGAAAT	61.2	128	CCCCAGGCGTCAACCACCTCGCCGCCGACATCGAGGCCATCATCCGCGGGGAGATGTCCCACCTCCACGCCGAAATCGAGGCCATCAAGGGCAGCATCGGGTGGGGGAGGAAGGAGGCTAGCGTGGGGGGCGGGGAGGCCGGACTCCCCCGTGACCATCGCCTCCATCTCTGGGTTTCGCTCACCGTCGCGGCCATCGCCCGGATACGCCTTCGACGGCGTCGCCGCCGCAATGAAGCAGGCCGAGCCCGTGGTTACTCACCAG
			11-Reverse	CGGTGAGCGAAACCCAGAG	61.2
	Chr1:39935271:39940971:+	circRNA-12	12-Forward	AATGTCAGGCTGGATAAG	47.1	206	AGGACTACTATGTTGAACCAGCTGATGAAAGGAGGCCTTTCCGTGCTCTCTTGGATGTTGGCCTCATTAGGACAACCACTGGAAACCGTGTCTTTGGTGCCCTCAAGGTGTGTTGTGCTTTGATCTCAACTGTTGGCTGCTGTAATAATAGTTGATTTGTCACTTGAACATCAAATTCCTCAGCTCTTTTAGAAACACAACCGTCACTATAACCTTTGGATAGTTGATCTGTATTAGTAGCTCATGTGGATATATTTCTGTTTTCTTCTGCAGGGAGCTTTGGATGGTGGTCTTGACATTCCTCACAGTGACAAGAGGTTTGCTGGGTTCAAGAAGGACGAGAAGCAGCTTGATTCTGATATTCACCGCAAGTACATCTACGGTGGGCACGTGGCTGAC…
			12-Reverse	GTCGGTTCACTGGTTAGA	47.4
	Chr3:12031348:12032481:-	circRNA-13	13-Forward	TGAGACAGGCGAGACAAC	50.9	223	ATATCTATGATGGTTTGAGAGATCTGTCCAATGTTGTTTCCTCCATCATCCTAGAGGACATCTCAGTCATTGCTTCTGAAGGTACATTTATGATATTGTCTCTGTGTAAATAATGAGAGAATTTGCAGGAATGGACTCTGGAATGTAAATTAGCACTGGTATTTCAATTCAACTAAGAAATTCATGGTGACATGCAAGGAAAACCTCTCATACTCTTTGAGGGTGTAGAGGAAAAAACATGTGTATCATATTAGCTCTTTGAAATAAAATAAACTGTCTTCCATTAATTCATTTACAAAAAATGGAAGAATCTGATAGAACCAAATCTTCCTGCATCTACTGTCTCTTCAGGAATCGTACCAGCTGAAAATGCATCCTGACATTCGGTGCTGCAAGATT…
			13-Reverse	TCTTCTGGAAAGAGTGGG	49.6
	Chr3:14409438:14413031:-	circRNA-14	14-Forward	GCTAGTGTTAGCGAGGTT	47.2	226	TGCTTTCTGCAACTATGCAGATCTTGAAGCATTCACTGAAGAGAAACGAAGGTCTCTACTTGCTAAGCGACAGGGAAAAGGATCTGATTTTGTGAGGGCAGTTGATGAGATAATCGATGTTTATGATTCTTTGAAGGAAGGTAATAATAAGCTCGGTTTGGTTGCCAATGAAGTAAAACCAGGTGTAGAAAAACTTGCTAATAATAACAGCAGCTTGGATACGGAGGGTCTAGTGAGTAGCTCTAATATGGGTAGTGATAAAAAGCAAGAAGACCATTCCATAGTTGCAAGTGGTCATAATATGGCCGATTCTGATGAGCCTTCTGTTACCGCAGTTGGAAGTGAGCGATGTGTTGTAAATTCTGCTCCTGATGACCCTACTGAAAATGTGTCTATCCT…
			14-Reverse	AAGAGGTGCTTGCTGTAT	47
	Chr2:36606976:36608842:-	circRNA-15	15-Forward	GGTCCAATAAACACCCTA	47.2	236	CAATTGATGCTCCTGGAGGGTTTCTCTTTGAGTGGTGGTCTGTTTTTTGGGATATATTTATTGCAAGAACAAATGAGAAACATTCTGAGGTTGCAGCGGCATACCTAGAGGTATCCTGGGAATTTTTTAAGTCTCCATGCATCTATTACTCTTGATCTTATCCACGTGTATTTCTGTCGGAAACATAGGCACAGCAAATCAAAGCGAGAGAGCACCAACAGCAGATGCAGATGCAGCAGTTGCAACTAATACAACACAGACATGCTCAACTGCAGCGAACTAATGCAAGTCATCCTTCACTTAATGGTCCAATAAACACCCTAAATTCTGATGGCATTCTGGGGCATTCAACAGCTAGTGTTTTGGCTGCCAAGATGTATGAAGAGCGCTTGAAGCACC…
			15-Reverse	TTCAATTTCTCCCATCTC	46.7

## Sheet: Table S2
Table S2	The candidate circRNAs that were verified using the Plantcircbase and Plantcircnet databases.
Query_id	Subject_id	identity	alignment_length	mismatches	gap_openings	q.start	q.end	s.start	s.end	e-value	bit_score	query_coverage	query_length	subject_coverage	subject_length
Chr10:10169024:10171259:-	Os_ciR6997_OS10G0327300|Chr10(-):(9123033-9123616)(9123033-9123616)(9123616-9123772)(9123034-9123081)	99.46	741	3	1	1	740	1325	585	0	1345	33.05	2236	53.9	1373
Chr10:12098026:12099590:-	Os_ciR6674_OS10G0346600|Chr10(-):(10415658-10415871)(10415658-10415871)(10415871-10415959)(10415659-10415728)	99.672	305	0	1	944	1247	519	215	2.22e-157	556	19.36	1565	51.79	587
Chr10:12699353:12701129:-	Os_ciR3594_OS10G0359500|Chr10(-):(11035806-11039144)(11035806-11039144)(11039144-11039316)(11037798-11038045)(11037540-11037701)(11036863-11037193)(11035676-11036422)(11036422-11039316)	99.494	1777	9	0	1	1777	11234	9458	0	3232	99.94	1777	15.81	11234
Chr10:12960161:12961823:-	OSA_circ07360_Os10g0362300|Chr10(-):(11194489-11193986)(11194489-11193986)	100	505	0	0	1159	1663	504	1008	0	933	30.31	1663	50	1008
Chr10:12964922:12967233:-	OSA_circ07362_Os10g0362300|Chr10(-):(11201637-11196139)(11201637-11196139)	99.611	2312	9	0	1	2312	580	2891	0	4220	99.96	2312	21.01	10998
Chr10:13666890:13668034:+	Os_ciR2786_OS10G0376200|Chr10(+):(11981020-11981170)(11981020-11981170)(11981170-11982320)	98.865	1145	7	2	1	1145	304	1442	0	2037	99.91	1145	78.32	1453
Chr10:13678094:13679099:+	Chr10_11989655_11989859_OS10G0376400|Chr10(+):(11989655-11989859)(11989655-11989859)	98.611	216	1	2	79	293	1	215	9.12e-105	381	21.27	1006	52.2	410
Chr10:13678094:13679103:-	Chr10_11989655_11989859_OS10G0376400|Chr10(+):(11989655-11989859)(11989655-11989859)	98.611	216	1	2	718	932	215	1	9.16e-105	381	21.19	1010	52.2	410
Chr10:15234117:15238356:-	OSA_circ13771_other|Chr10(-):(13300266-13300069)	100	198	0	0	180	377	1	198	1.1e-99	366	4.65	4240	99.49	198
Chr10:15237239:15238356:-	OSA_circ13771_other|Chr10(-):(13300266-13300069)	100	198	0	0	180	377	1	198	2.84e-100	366	17.62	1118	99.49	198
Chr10:15237980:15238356:-	OSA_circ13771_other|Chr10(-):(13300266-13300069)	100	198	0	0	180	377	1	198	9.17e-101	366	52.25	377	99.49	198
Chr10:15293156:15294863:-	OSA_circ07405_Os10g0397200|Chr10(-):(13356211-13355960)(13356211-13355960)(13355172-13355041)(13354621-13354505)(13356120-13355960)(13355172-13355041)(13354621-13354505)	98.092	262	5	0	1	262	1	262	2.53e-127	457	15.28	1708	22.44	1163
Chr10:15773300:15774318:+	OSA_circ07412_Os10g0405100|Chr10(+):(13823657-13826014)(13823657-13826014)(13826111-13826247)(13826346-13826605)	100	566	0	0	1	566	4153	4718	0	1046	55.45	1019	11.05	5113
Chr10:15879699:15881110:-	OSA_circ13776_other|Chr10(-):(13932691-13931279)	99.293	1415	5	2	1	1412	1	1413	0	2553	99.93	1412	99.93	1413
Chr10:16254303:16254518:+	OSA_circ07423_Os10g0411800|Chr10(+):(14330689-14331424)(14330689-14331424)	100	216	0	0	1	216	174	389	4.94e-111	399	99.54	216	14.61	1472
Chr10:16455845:16459072:+	OSA_circ07428_Os10g0415600|Chr10(+):(14536652-14536842)(14536652-14536842)(14536912-14537221)(14537365-14537586)(14537669-14537893)(14538217-14538291)	99.145	234	1	1	297	529	906	1139	6.31e-116	420	7.19	3228	19.19	1214
Chr10:16455845:16459072:-	OSA_circ07428_Os10g0415600|Chr10(+):(14536652-14536842)(14536652-14536842)(14536912-14537221)(14537365-14537586)(14537669-14537893)(14538217-14538291)	99.145	234	1	1	2700	2932	1139	906	6.31e-116	420	7.19	3228	19.19	1214
Chr10:16670916:16671380:+	OSA_circ07439_Os10g0419100|Chr10(+):(14733309-14733512)(14733309-14733512)(14733601-14733773)	100	205	0	0	1	205	1	205	1.47e-104	379	43.87	465	35.11	581
Chr10:16674902:16676030:+	Os_ciR2153_intergenic|Chr10(/):(14737029-14738174)	98.253	1145	4	1	1	1129	2	1146	0	1989	99.91	1129	99.83	1146
Chr10:16820975:16821193:+	Os_ciR6734_LOC_Os10g28610|Chr10(/):(14906321-14906447)(14906321-14906447)	98.246	114	2	0	106	219	1	114	5.46e-51	200	51.6	219	44.49	254
Chr10:1707325:1709898:-	Os_ciR1850_other|Chr10(/):(1192279-1193038)	99.342	760	5	0	1	760	760	1	0	1376	29.49	2574	99.87	760
Chr10:1709140:1709898:-	Os_ciR1850_other|Chr10(/):(1192279-1193038)	99.341	759	5	0	1	759	760	2	0	1375	99.87	759	99.74	760
Chr10:1714709:1717269:-	OSA_circ13716_other|Chr10(+):(1199349-1199437)	98.876	89	1	0	974	1062	89	1	1.2e-37	159	3.44	2561	98.88	89
Chr10:17171943:17175102:+	Os_ciR6740_LOC_Os10g29560|Chr10(/):(15362167-15367209)(15362167-15367209)	99.715	3161	4	2	1	3160	310	3466	0	5782	99.97	3160	31.29	10086
Chr10:17172817:17173364:+	Os_ciR6740_LOC_Os10g29560|Chr10(/):(15362167-15367209)(15362167-15367209)	100	548	0	0	1	548	1180	1727	0	1013	99.82	548	5.42	10086
Chr10:17172817:17174359:+	Os_ciR6740_LOC_Os10g29560|Chr10(/):(15362167-15367209)(15362167-15367209)	99.935	1544	0	1	1	1543	1180	2723	0	2844	99.94	1543	15.3	10086
Chr10:17172817:17174686:+	Os_ciR6740_LOC_Os10g29560|Chr10(/):(15362167-15367209)(15362167-15367209)	99.947	1871	0	1	1	1870	1180	3050	0	3448	99.95	1870	18.54	10086
Chr10:17174066:17174359:+	Os_ciR6740_LOC_Os10g29560|Chr10(/):(15362167-15367209)(15362167-15367209)	100	294	0	0	1	294	2430	2723	3.03e-154	544	99.66	294	2.91	10086
Chr10:17223795:17224818:-	OSA_circ07454_Os10g0432300|Chr10(-):(15426347-15426260)(15426347-15426260)(15426123-15426001)(15425848-15425804)(15425720-15425628)(15425471-15425293)	100	179	0	0	846	1024	438	616	9.48e-90	331	17.38	1024	28.9	616
Chr10:17224130:17224818:-	OSA_circ07456_Os10g0432300|Chr10(-):(15426347-15426260)(15426347-15426260)(15426123-15426001)	100	125	0	0	192	316	175	299	6.59e-60	231	18	689	41.47	299
Chr10:17489043:17490700:+	Os_ciR6741_OS10G0437600|Chr10(+):(15674126-15674350)(15674126-15674350)(15675194-15675530)(15677076-15677143)(15677961-15678038)(15674125-15678119)(15678119-15678229)	99.361	1409	9	0	250	1658	934	2342	0	2553	84.92	1658	27.94	5039
Chr10:17931839:17934789:+	OSA_circ07474_Os10g0446200|Chr10(+):(16123608-16123717)(16123608-16123717)(16124142-16124210)(16124324-16125013)(16125278-16125795)(16125891-16125955)(16127176-16127255)	99.566	691	3	0	2261	2951	289	979	0	1260	23.38	2951	42.02	1642
Chr10:17931839:17935571:+	OSA_circ07474_Os10g0446200|Chr10(+):(16123608-16123717)(16123608-16123717)(16124142-16124210)(16124324-16125013)(16125278-16125795)(16125891-16125955)(16127176-16127255)	99.566	691	3	0	2261	2951	289	979	0	1260	18.48	3733	42.02	1642
Chr10:17983190:17983678:+	OSA_circ07479_Os10g0447100|Chr10(+):(16181656-16181770)(16181656-16181770)	100	117	0	0	1	117	1	117	1.29e-55	217	23.72	489	50.43	230
Chr10:18737464:18740930:+	OSA_circ07508_Os10g0457700|Chr10(+):(16796500-16796649)(16796500-16796649)(16796767-16796822)(16796901-16797204)(16797320-16797449)(16797657-16797715)	99.355	310	2	0	2611	2920	351	660	1.06e-158	562	8.91	3467	36.4	849
Chr10:18739259:18740930:+	OSA_circ07508_Os10g0457700|Chr10(+):(16796500-16796649)(16796500-16796649)(16796767-16796822)(16796901-16797204)(16797320-16797449)(16797657-16797715)	99.355	310	2	0	816	1125	351	660	5.1e-159	562	18.48	1672	36.4	849
Chr10:18739679:18740930:+	OSA_circ07508_Os10g0457700|Chr10(+):(16796500-16796649)(16796500-16796649)(16796767-16796822)(16796901-16797204)(16797320-16797449)(16797657-16797715)	99.355	310	2	0	396	705	351	660	3.8e-159	562	24.68	1252	36.4	849
Chr10:18974156:18975684:+	Os_ciR6773_OS10G0462900|Chr10(+):(17049448-17049607)(17049448-17049607)(17050180-17050355)(17049447-17050448)(17050448-17050543)	99.636	1098	1	2	435	1529	497	1594	0	2002	71.55	1529	68.82	1594
Chr10:18974156:18976091:+	Os_ciR6773_OS10G0462900|Chr10(+):(17049448-17049607)(17049448-17049607)(17050180-17050355)(17049447-17050448)(17050448-17050543)	99.636	1098	1	2	435	1529	497	1594	0	2002	56.51	1936	68.82	1594
Chr10:18974156:18976270:+	Os_ciR6773_OS10G0462900|Chr10(+):(17049448-17049607)(17049448-17049607)(17050180-17050355)(17049447-17050448)(17050448-17050543)	99.636	1098	1	2	435	1529	497	1594	0	2002	51.73	2115	68.82	1594
Chr10:18974156:18976980:+	Os_ciR6773_OS10G0462900|Chr10(+):(17049448-17049607)(17049448-17049607)(17050180-17050355)(17049447-17050448)(17050448-17050543)	99.636	1098	1	2	435	1529	497	1594	0	2002	38.73	2825	68.82	1594
Chr10:19150932:19152433:-	Os_ciR6779_OS10G0466300|Chr10(-):(17204553-17205991)(17204553-17205991)(17205991-17206065)(17205137-17205241)(17204903-17205019)(17204729-17204806)(17204554-17204650)	99.009	1513	4	2	1	1502	2953	1441	0	2700	99.93	1502	45.13	3350
Chr10:19151242:19152433:-	Os_ciR6779_OS10G0466300|Chr10(-):(17204553-17205991)(17204553-17205991)(17205991-17206065)(17205137-17205241)(17204903-17205019)(17204729-17204806)(17204554-17204650)	98.919	1203	2	2	1	1192	2953	1751	0	2139	99.92	1192	35.88	3350
Chr10:19151281:19152433:-	Os_ciR6779_OS10G0466300|Chr10(-):(17204553-17205991)(17204553-17205991)(17205991-17206065)(17205137-17205241)(17204903-17205019)(17204729-17204806)(17204554-17204650)	98.883	1164	2	2	1	1153	2953	1790	0	2067	99.91	1153	34.72	3350
Chr10:19475834:19476219:+	Os_ciR2790_OS10G0471300|Chr10(+):(17473632-17473703)(17473632-17473703)(17474111-17474219)(17473631-17474553)(17474553-17474666)	99.741	386	1	0	1	386	327	712	0	708	99.74	386	29.84	1290
Chr10:19479189:19481949:-	OSA_circ07554_Os10g0471350|Chr10(-):(17479841-17479749)(17479841-17479749)(17479164-17478950)(17478339-17478180)(17478102-17477829)(17477724-17477532)(17477269-17477083)	100	278	0	0	1739	2016	559	836	2.4e-144	514	10.03	2761	22.8	1215
Chr10:19607002:19611684:-	OSA_circ07556_Os10g0473400|Chr10(-):(17588417-17588276)(17588417-17588276)	100	145	0	0	1328	1472	140	284	3.51e-70	268	3.07	4683	50.7	284
Chr10:19607002:19612014:-	OSA_circ07556_Os10g0473400|Chr10(-):(17588417-17588276)(17588417-17588276)	100	145	0	0	1658	1802	140	284	3.76e-70	268	2.87	5013	50.7	284
Chr10:19607372:19610958:-	OSA_circ07556_Os10g0473400|Chr10(-):(17588417-17588276)(17588417-17588276)	100	145	0	0	602	746	140	284	2.69e-70	268	4.01	3587	50.7	284
Chr10:19810025:19810670:+	Os_ciR6786_OS10G0476600|Chr10(+):(17758710-17758958)(17758710-17758958)(17759069-17759171)(17759256-17759355)(17758709-17760267)(17760267-17760372)	100	646	0	0	1	646	703	1348	0	1194	99.85	646	27.26	2366
Chr10:19810025:19811687:+	Os_ciR6786_OS10G0476600|Chr10(+):(17758710-17758958)(17758710-17758958)(17759069-17759171)(17759256-17759355)(17758709-17760267)(17760267-17760372)	99.76	1664	3	1	1	1663	703	2366	0	3049	99.94	1663	70.29	2366
Chr10:19810025:19812986:+	Os_ciR6786_OS10G0476600|Chr10(+):(17758710-17758958)(17758710-17758958)(17759069-17759171)(17759256-17759355)(17758709-17760267)(17760267-17760372)	99.76	1664	3	1	1	1663	703	2366	0	3049	56.11	2962	70.29	2366
Chr10:19810025:19814069:+	Os_ciR6786_OS10G0476600|Chr10(+):(17758710-17758958)(17758710-17758958)(17759069-17759171)(17759256-17759355)(17758709-17760267)(17760267-17760372)	99.76	1664	3	1	1	1663	703	2366	0	3049	41.09	4045	70.29	2366
Chr10:19811582:19812372:+	OSA_circ07560_Os10g0476600|Chr10(+):(17760267-17760372)(17760267-17760372)(17760515-17760605)(17760916-17761057)	100	143	0	0	649	791	303	445	7.49e-70	265	17.95	791	31.91	445
Chr10:19833822:19834264:+	OSA_circ07564_Os10g0477000|Chr10(+):(17782365-17782460)(17782365-17782460)(17782574-17782807)	98.77	244	1	1	202	443	183	426	1.06e-120	433	54.4	443	57.04	426
Chr10:19837801:19838911:+	Os_ciR3607_OS10G0477000|Chr10(+):(17786344-17786419)(17786344-17786419)(17786751-17786987)(17786343-17787384)(17787384-17787455)	99.641	1113	2	2	1	1111	391	1503	0	2032	99.91	1111	73.99	1503
Chr10:19899849:19900883:+	OSA_circ07570_Os10g0477800|Chr10(+):(17860168-17860314)(17860168-17860314)	100	150	0	0	886	1035	145	294	1.27e-73	278	14.4	1035	50.68	294
Chr10:19899849:19902477:+	OSA_circ07569_Os10g0477800|Chr10(+):(17859281-17859358)(17859281-17859358)(17859461-17859523)(17859801-17859848)(17860168-17860314)(17861229-17861360)(17861870-17861910)(17859801-17859848)(17860168-17860314)(17861229-17861360)(17861870-17861910)	100	151	0	0	886	1036	265	415	9.08e-74	279	5.71	2629	15.71	955
Chr10:19899849:19902722:+	OSA_circ07569_Os10g0477800|Chr10(+):(17859281-17859358)(17859281-17859358)(17859461-17859523)(17859801-17859848)(17860168-17860314)(17861229-17861360)(17861870-17861910)(17859801-17859848)(17860168-17860314)(17861229-17861360)(17861870-17861910)	100	151	0	0	886	1036	265	415	9.94e-74	279	5.22	2874	15.71	955
Chr10:19899849:19906283:+	OSA_circ07569_Os10g0477800|Chr10(+):(17859281-17859358)(17859281-17859358)(17859461-17859523)(17859801-17859848)(17860168-17860314)(17861229-17861360)(17861870-17861910)(17859801-17859848)(17860168-17860314)(17861229-17861360)(17861870-17861910)	100	151	0	0	886	1036	265	415	2.23e-73	279	2.33	6435	15.71	955
Chr10:19956653:19958122:+	Os_ciR6793_other|Chr10(/):(17916044-17916626)	99.485	583	3	0	256	838	1	583	0	1061	39.59	1470	99.83	583
Chr10:20025737:20026334:+	OSA_circ09908_intergenic|Chr10(+):(17985269-17985865)	99.498	598	2	1	1	598	1	597	0	1086	99.83	598	99.83	597
Chr10:20048211:20049515:+	OSA_circ07578_Os10g0479600|Chr10(+):(18007805-18007892)(18007805-18007892)(18008978-18009108)	100	131	0	0	1175	1305	177	307	5.86e-63	243	9.96	1305	42.35	307
Chr10:20432779:20433367:-	OSA_circ07582_Os10g0485000|Chr10(-):(18322631-18322488)(18322631-18322488)(18322403-18322257)(18322165-18322043)	100	146	0	0	1	146	1	146	1.19e-71	270	24.62	589	25.99	558
Chr10:20432779:20435067:-	Os_ciR7694_OS02G0452550|Chr2(+):(14944192-14944384)(14944192-14944384)(14945590-14945643)(14945738-14945852)(14946605-14946700)(14944170-14946806)(14946806-14946950)	93.538	325	9	1	945	1257	2452	2776	3.37e-132	473	13.63	2289	9.44	3433
Chr10:20460389:20461663:+	OSA_circ07584_Os10g0485300|Chr10(+):(18349444-18349610)(18349444-18349610)	98.851	174	1	1	224	397	1	173	5.56e-83	309	13.57	1275	51.5	334
Chr10:20805889:20807365:-	OSA_circ07602_Os10g0492000|Chr10(-):(18671498-18670868)(18671498-18670868)	99.842	631	1	0	491	1121	1	631	0	1160	42.65	1477	49.92	1262
Chr10:20805889:20808383:-	OSA_circ07602_Os10g0492000|Chr10(-):(18671498-18670868)(18671498-18670868)	99.842	631	1	0	1509	2139	1	631	0	1160	25.25	2495	49.92	1262
Chr10:20805889:20809845:-	OSA_circ07602_Os10g0492000|Chr10(-):(18671498-18670868)(18671498-18670868)	99.842	631	1	0	2971	3601	1	631	0	1160	15.92	3957	49.92	1262
Chr10:20808170:20810215:-	Os_ciR6805_OS10G0492000|Chr10(-):(18674156-18674342)(18674156-18674342)(18674342-18674466)(18674157-18674257)	99.682	314	0	1	369	681	501	188	2.89e-162	573	15.25	2046	52.17	600
Chr10:20808170:20810521:-	Os_ciR6805_OS10G0492000|Chr10(-):(18674156-18674342)(18674156-18674342)(18674342-18674466)(18674157-18674257)	99.682	314	0	1	675	987	501	188	3.32e-162	573	13.27	2352	52.17	600
Chr10:20808302:20823829:-	OSA_circ13808_other|Chr10(-):(18689873-18675348)	98.949	13131	65	19	1	13103	1441	14526	0	23416	84.38	15528	90.08	14526
Chr10:20809721:20810521:-	Os_ciR6805_OS10G0492000|Chr10(-):(18674156-18674342)(18674156-18674342)(18674342-18674466)(18674157-18674257)	100	127	0	0	675	801	501	375	5.95e-61	235	15.73	801	21	600
Chr10:20853792:20854316:-	Os_ciR6808_UTR|Chr10(/):(18720418-18720943)	99.619	525	2	0	1	525	526	2	0	959	99.81	525	99.62	526
Chr10:21237912:21241369:+	OSA_circ02638_EPlOSAG00000038123|Chr2(+):(17535804-17535964)(17535804-17535964)	96.753	154	4	1	2123	2276	5	157	2.02e-66	255	4.42	3458	47.2	322
Chr10:21242469:21243254:+	OSA_circ07642_Os10g0498700|Chr10(+):(19022462-19022639)(19022462-19022639)(19022795-19023309)(19023721-19023897)(19024366-19024749)	99.5	200	1	0	1	200	674	873	7.13e-100	364	25.32	786	13.9	1432
Chr10:21249656:21252351:+	Os_ciR6821_LOC_Os10g35570|Chr10(/):(19031763-19033070)(19031763-19033070)	99.694	1308	4	0	1389	2696	1	1308	0	2394	48.48	2696	49.96	2616
Chr10:21253995:21254428:-	Os_ciR2053_OS10G0498900|Chr10(-):(19034766-19035345)(19034766-19035345)(19035345-19035451)(19034975-19035200)(19034767-19034880)	99.77	434	1	0	1	434	435	2	0	797	99.77	434	26.94	1607
Chr10:21259155:21259430:+	Chr10_19040492_19040769_intergenic|Chr10(/):(19040492-19040769)	99.278	277	1	1	1	276	2	278	6.21e-141	499	99.64	276	99.28	278
Chr10:21259160:21259434:-	Chr10_19040494_19040772_intergenic|Chr10(/):(19040494-19040772)	99.273	275	1	1	2	275	279	5	8e-140	496	99.27	275	98.21	279
Chr10:21259177:21259434:-	OSA_circ13827_other|Chr10(+):(19040502-19040774)	99.228	259	1	1	1	258	272	14	5.85e-131	466	99.61	258	94.51	273
Chr10:21308583:21309229:+	Os_ciR5164_OS10G0500300|Chr10(+):(19079439-19079589)(19079439-19079589)(19079677-19079743)(19079438-19079851)(19079851-19080085)	99.691	648	1	1	1	647	371	1018	0	1184	99.85	647	63.56	1018
Chr10:21360295:21360965:+	OSA_circ13835_other|Chr10(-):(19133222-19133140)	98.795	83	1	0	496	578	83	1	6.64e-35	148	12.22	671	98.8	83
Chr10:21566506:21567137:-	Os_ciR6832_intronic|Chr10(/):(19378264-19378365)	96.078	102	4	0	73	174	102	1	1.72e-40	167	15.98	632	99.02	102
Chr10:21777004:21777262:+	OSA_circ07732_Os10g0510050|Chr10(-):(19609327-19608938)(19609327-19608938)	100	259	0	0	1	259	327	69	7.54e-135	479	99.61	259	33.08	780
Chr10:21777009:21777267:-	OSA_circ07732_Os10g0510050|Chr10(-):(19609327-19608938)(19609327-19608938)	100	259	0	0	1	259	64	322	7.54e-135	479	99.61	259	33.08	780
Chr10:21778449:21778620:-	Os_ciR6843_other|Chr10(/):(19610443-19610617)	100	172	0	0	1	172	175	4	1.1e-86	318	99.42	172	97.71	175
Chr10:21809198:21809774:-	OSA_circ07735_Os10g0510700|Chr10(-):(19642597-19642301)(19642597-19642301)(19642186-19642077)(19641775-19641665)	100	111	0	0	1	111	705	815	3.32e-52	206	19.06	577	13.5	815
Chr10:21937420:21937907:-	Chr10_19779400_19779888_LOC_Os10g36924|Chr10(/):(19779400-19779888)(19779400-19779888)	100	488	0	0	1	488	489	2	0	902	99.8	488	49.8	978
Chr10:22050726:22052815:+	Os_ciR6848_OS10G0516350|Chr10(-):(19910825-19910969)(19910825-19910969)(19910969-19911352)	99.433	529	2	1	1351	1878	146	674	0	959	25.22	2090	78.34	674
Chr10:22080299:22082414:-	OSA_circ07759_Os10g0516500|Chr10(-):(19930875-19930523)(19930875-19930523)	99.717	353	1	0	1230	1582	1	353	0	647	16.64	2116	49.86	706
Chr10:22080931:22081968:+	OSA_circ07759_Os10g0516500|Chr10(-):(19930875-19930523)(19930875-19930523)	99.608	255	1	0	1	255	255	1	2.53e-130	466	24.47	1038	35.98	706
Chr10:22080936:22081973:-	OSA_circ07759_Os10g0516500|Chr10(-):(19930875-19930523)(19930875-19930523)	99.6	250	1	0	789	1038	1	250	1.52e-127	457	23.99	1038	35.27	706
Chr10:22201599:22203935:+	OSA_circ07763_Os10g0518800|Chr10(+):(20062753-20062877)(20062753-20062877)	99.206	126	1	0	338	463	1	126	2.96e-58	228	5.35	2337	50	250
Chr10:22204749:22206097:+	Os_ciR6855_other|Chr10(/):(20066775-20066889)	100	115	0	0	1210	1324	1	115	4.75e-54	213	8.45	1349	99.13	115
Chr10:22204749:22206760:+	Os_ciR6855_other|Chr10(/):(20066775-20066889)	100	115	0	0	1210	1324	1	115	7.13e-54	213	5.67	2012	99.13	115
Chr10:22353000:22354130:-	Os_ciR6859_OS10G0521700|Chr10(-):(20198729-20199863)(20198729-20199863)(20199863-20200117)(20199684-20199776)(20199285-20199344)(20198908-20199180)(20198730-20198804)	99.838	616	1	0	1	616	616	1	0	1133	54.38	1131	20.32	3026
Chr10:22354469:22354902:-	Os_ciR6859_OS10G0521700|Chr10(-):(20198729-20199863)(20198729-20199863)(20199863-20200117)(20199684-20199776)(20199285-20199344)(20198908-20199180)(20198730-20198804)	99.77	435	0	1	1	434	2525	2091	0	797	99.77	434	14.34	3026
Chr10:22354469:22355431:-	Os_ciR6859_OS10G0521700|Chr10(-):(20198729-20199863)(20198729-20199863)(20199863-20200117)(20199684-20199776)(20199285-20199344)(20198908-20199180)(20198730-20198804)	99.771	437	0	1	528	963	2527	2091	0	800	45.17	963	14.41	3026
Chr10:23123772:23124350:-	OSA_circ13877_other|Chr10(-):(20940686-20940114)	98.791	579	1	1	1	579	1	573	0	1026	99.83	579	99.83	573
Chr10:23221904:23223343:+	OSA_circ07793_Os10g0539600|Chr10(+):(21030996-21031217)(21030996-21031217)	100	222	0	0	1219	1440	1	222	1.68e-113	411	15.35	1440	49.77	444
Chr10:23222656:23223343:+	OSA_circ07793_Os10g0539600|Chr10(+):(21030996-21031217)(21030996-21031217)	100	222	0	0	467	688	1	222	7.87e-114	411	32.12	688	49.77	444
Chr10:23222683:23223328:+	OSA_circ07793_Os10g0539600|Chr10(+):(21030996-21031217)(21030996-21031217)	100	207	0	0	440	646	1	207	1.61e-105	383	31.89	646	46.4	444
Chr10:23222792:23223927:+	OSA_circ07793_Os10g0539600|Chr10(+):(21030996-21031217)(21030996-21031217)	100	223	0	0	331	553	1	223	3.66e-114	412	19.54	1136	50	444
Chr10:23223238:23224014:-	OSA_circ07793_Os10g0539600|Chr10(+):(21030996-21031217)(21030996-21031217)	100	107	0	0	671	777	223	117	7.57e-50	198	13.64	777	23.87	444
Chr10:23223240:23224034:+	OSA_circ07793_Os10g0539600|Chr10(+):(21030996-21031217)(21030996-21031217)	100	105	0	0	1	105	119	223	1e-48	195	13.08	795	23.42	444
Chr10:23223242:23224036:-	OSA_circ07793_Os10g0539600|Chr10(+):(21030996-21031217)(21030996-21031217)	100	103	0	0	693	795	223	121	1.3e-47	191	12.83	795	22.97	444
Chr10:23301427:23301891:+	OSA_circ07802_Os10g0541200|Chr10(+):(21127255-21127452)(21127255-21127452)	100	199	0	0	267	465	198	396	3.19e-101	368	42.58	465	50	396
Chr10:23301427:23302655:+	OSA_circ07802_Os10g0541200|Chr10(+):(21127255-21127452)(21127255-21127452)	100	199	0	0	268	466	1	199	8.71e-101	368	16.11	1229	50	396
Chr10:23960410:23962389:+	OSA_circ13887_other|Chr10(+):(21752021-21754000)	99.899	1980	2	0	1	1980	1	1980	0	3646	99.95	1980	99.95	1980
Chr10:23960410:23962389:-	OSA_circ13887_other|Chr10(+):(21752021-21754000)	99.899	1980	2	0	1	1980	1980	1	0	3646	99.95	1980	99.95	1980
Chr10:24257215:24259924:-	Os_ciR6895_OS10G0559200|Chr10(-):(22014022-22014023)(22014022-22014023)(22014023-22014219)(22056044-22056146)	100	103	0	0	591	693	304	202	4.51e-47	191	3.76	2710	33.55	304
Chr10:24364670:24366427:-	OSA_circ09137_intronic|Chr10(-):(22163089-22162583)	100	507	0	0	979	1485	1	507	0	937	28.78	1758	99.8	507
Chr10:24421359:24423410:+	Os_ciR3828_OS03G0421400|Chr3(-):(17551694-17553994)(17551694-17553994)(17553994-17554096)(17553842-17553913)(17553618-17553672)(17552975-17553133)(17552711-17552857)(17551899-17552114)(17551695-17551802)	92.611	203	12	2	1379	1580	1567	1767	1.17e-76	289	9.8	2052	3.66	5462
Chr10:24858256:24859396:+	OSA_circ07858_Os10g0571200|Chr10(+):(22641798-22642061)(22641798-22642061)(22642138-22642303)(22642186-22642303)	99.62	263	1	0	3	265	267	529	9.94e-135	481	22.96	1141	32.27	812
Chr10:24961934:24962613:-	Os_ciR3620_LOC_Os10g42230|Chr10(/):(22744691-22745367)(22744691-22745367)	98.099	684	1	2	1	680	677	2	0	1181	99.85	680	49.85	1354
Chr10:25137105:25137311:-	OSA_circ13926_other|Chr10(+):(22939004-22939145)	100	139	0	0	18	156	142	4	3e-68	257	66.67	207	97.18	142
Chr10:25228148:25231704:-	OSA_circ07884_Os10g0577800|Chr10(-):(23038667-23037388)(23038667-23037388)	99.688	1281	4	0	894	2174	1	1281	0	2344	35.99	3557	50	2560
Chr10:25228811:25230491:-	OSA_circ07884_Os10g0577800|Chr10(-):(23038667-23037388)(23038667-23037388)	99.792	961	2	0	1	961	321	1281	0	1764	57.11	1681	37.5	2560
Chr10:25230607:25231639:-	OSA_circ07884_Os10g0577800|Chr10(-):(23038667-23037430)(23038667-23037430)	100	206	0	0	828	1033	1238	1443	9.37e-105	381	19.85	1033	8.28	2476
Chr10:25300818:25301378:+	Os_ciR4575_OS10G0579600|Chr10(+):(23115091-23115157)(23115091-23115157)(23115434-23115651)(23115090-23115806)(23115806-23116362)	99.643	561	2	0	1	561	354	914	0	1026	99.82	561	34.44	1626
Chr10:25300818:25302089:+	Os_ciR4575_OS10G0579600|Chr10(+):(23115091-23115157)(23115091-23115157)(23115434-23115651)(23115090-23115806)(23115806-23116362)	99.607	1273	4	1	1	1272	354	1626	0	2322	99.92	1272	78.23	1626
Chr10:3026367:3027711:-	OSA_circ07227_Os10g0140200|Chr10(+):(2480269-2480443)(2480269-2480443)	99.435	177	1	0	164	340	174	350	7.54e-87	322	13.09	1345	50.29	350
Chr10:3375799:3376264:-	OSA_circ07246_Os10g0147400|Chr10(-):(2852620-2852155)(2852620-2852155)	99.785	466	1	0	1	466	1	466	0	856	99.79	466	49.89	932
Chr10:4066194:4070781:+	Os_ciR2808_intergenic|Chr10(/):(3414746-3417433)	99.777	2688	6	0	1901	4588	1	2688	0	4931	58.57	4588	99.96	2688
Chr10:4471443:4471938:-	OSA_circ07252_Os10g0160000|Chr10(-):(3834089-3833832)(3834089-3833832)(3833739-3833594)	100	261	0	0	1	261	259	519	1.17e-135	483	52.42	496	39.27	662
Chr10:482841:483253:-	Os_ciR4375_OS10G0103800|Chr10(-):(302725-304969)(302725-304969)(304969-305050)(304740-304772)(304516-304636)(303972-304064)(303654-303773)(303376-303552)(302884-302939)(302726-302810)	99.758	413	1	0	1	413	653	241	0	758	99.76	413	7.84	5257
Chr10:5436934:5437636:+	Os_ciR6964_OS10G0167300|Chr10(-):(4641121-4641496)(4641121-4641496)(4641496-4641549)(4641316-4641396)(4641005-4641199)(4641199-4641549)	99.747	395	0	1	1	394	414	808	0	723	55.9	703	27.49	1433
Chr10:5436936:5437638:-	Os_ciR6964_OS10G0167300|Chr10(-):(4641121-4641496)(4641121-4641496)(4641496-4641549)(4641316-4641396)(4641005-4641199)(4641199-4641549)	99.746	393	0	1	312	703	808	416	0	719	55.62	703	27.36	1433
Chr10:5460987:5461549:+	OSA_circ07258_Os10g0167500|Chr10(+):(4657735-4658120)(4657735-4658120)(4658223-4658500)	99.485	388	2	0	1	388	387	774	0	706	68.74	563	36.86	1050
Chr10:5588653:5592188:+	Os_ciR4579_OS10G0169800|Chr10(+):(4785441-4785539)(4785441-4785539)(4785440-4786460)(4786460-4786602)	97.957	1175	5	4	678	1840	195	1362	0	2019	32.86	3536	85.68	1362
Chr10:5589334:5591393:+	Os_ciR4579_OS10G0169800|Chr10(+):(4785441-4785539)(4785441-4785539)(4785440-4786460)(4786460-4786602)	98.034	1170	5	3	1	1159	200	1362	0	2017	56.21	2060	85.32	1362
Chr10:5589334:5592188:+	Os_ciR4579_OS10G0169800|Chr10(+):(4785441-4785539)(4785441-4785539)(4785440-4786460)(4786460-4786602)	98.034	1170	5	3	1	1159	200	1362	0	2017	40.56	2855	85.32	1362
Chr10:5590959:5592188:+	OSA_circ07261_Os10g0169800|Chr10(+):(4787840-4787980)(4787840-4787980)	99.306	144	1	0	769	912	139	282	1.52e-68	261	11.63	1230	50.71	282
Chr10:5590990:5592188:+	OSA_circ07261_Os10g0169800|Chr10(+):(4787840-4787980)(4787840-4787980)	99.306	144	1	0	738	881	139	282	1.48e-68	261	11.93	1199	50.71	282
Chr10:5632082:5633490:+	OSA_circ07266_Os10g0170300|Chr10(+):(4837247-4837330)(4837247-4837330)(4837429-4837506)(4837655-4837780)(4837870-4837959)(4838489-4838524)(4838600-4838655)	98.529	136	2	0	401	536	239	374	2.28e-62	241	9.58	1409	24.37	554
Chr10:616054:616795:-	OSA_circ07215_Os10g0105400|Chr10(-):(414007-413729)(414007-413729)(413525-413266)(414007-413739)	100	279	0	0	1	279	1	279	1.75e-145	516	37.47	742	25.57	1087
Chr10:6310092:6315709:-	OSA_circ07269_Os10g0181200|Chr10(-):(5580626-5578345)(5580626-5578345)	99.713	698	0	2	4922	5618	2281	2977	0	1277	12.39	5618	15.25	4564
Chr10:6332004:6332788:-	Os_ciR6968_OS10G0181800|Chr10(+):(5601832-5602051)(5601832-5602051)(5602051-5605586)(5602381-5602495)(5602578-5602629)(5603891-5603987)(5604299-5604443)(5604515-5604629)(5601843-5605482)(5605482-5605586)	99.745	785	1	1	1	785	5285	4502	0	1437	99.87	785	9.5	8245
Chr10:6366883:6368602:+	OSA_circ07282_Os10g0182000|Chr10(+):(5637177-5637297)(5637177-5637297)(5637763-5637828)(5638170-5638223)(5638309-5638404)	100	124	0	0	491	614	120	243	6.04e-59	230	7.15	1720	26.86	458
Chr10:6831122:6831489:+	OSA_circ07300_Os10g0188300|Chr10(+):(6107274-6107497)(6107274-6107497)(6107584-6107641)	100	225	0	0	1	225	1	225	8.75e-116	416	60.87	368	44.27	506
Chr10:7976628:7976863:+	OSA_circ07315_Os10g0204300|Chr10(+):(7435159-7438007)(7435159-7438007)	97.917	240	1	1	1	236	2610	2849	7e-115	412	99.58	236	4.19	5698
Chr10:8331577:8332799:+	Os_ciR1453_OS10G0208500|Chr10(+):(7695426-7695545)(7695426-7695545)(7695657-7695746)(7695425-7696356)(7696356-7696648)	99.755	1224	2	1	1	1223	332	1555	0	2242	99.92	1223	78.65	1555
Chr10:9810121:9810441:+	Os_ciR6993_OS10G0320400|Chr10(+):(8693059-8693211)(8693059-8693211)(8693803-8693916)(8693996-8694123)(8695826-8695948)(8696041-8696157)(8693058-8696330)(8696330-8696451)	100	321	0	0	1	321	1534	1854	3.26e-169	593	99.69	321	7.65	4183
Chr10:9810121:9812769:+	Os_ciR6993_OS10G0320400|Chr10(+):(8693059-8693211)(8693059-8693211)(8693803-8693916)(8693996-8694123)(8695826-8695948)(8696041-8696157)(8693058-8696330)(8696330-8696451)	99.811	2650	4	1	1	2649	1534	4183	0	4865	99.96	2649	63.33	4183
Chr10:9810121:9813291:+	Os_ciR6993_OS10G0320400|Chr10(+):(8693059-8693211)(8693059-8693211)(8693803-8693916)(8693996-8694123)(8695826-8695948)(8696041-8696157)(8693058-8696330)(8696330-8696451)	99.811	2650	4	1	1	2649	1534	4183	0	4865	83.51	3171	63.33	4183
Chr11:11200176:11202345:-	Os_ciR4263_OS11G0294600|Chr11(-):(10787815-10788774)(10787815-10788774)(10788774-10788948)(10788540-10788680)(10787816-10787925)	99.648	1136	3	1	1036	2170	2097	962	0	2074	52.26	2170	48.38	2346
Chr11:11200900:11202345:-	Os_ciR4263_OS11G0294600|Chr11(-):(10787815-10788774)(10787815-10788774)(10788774-10788948)(10788540-10788680)(10787816-10787925)	99.757	412	0	1	1036	1446	2097	1686	0	754	28.35	1446	17.52	2346
Chr11:11708367:11709918:+	OSA_circ08073_Os11g0300600|Chr11(+):(11212708-11214426)(11212708-11214426)	99.807	1552	3	0	1	1552	43	1594	0	2850	99.94	1552	45.11	3438
Chr11:13606372:13607886:-	OSA_circ08077_Os11g0414000|Chr11(-):(12636564-12636303)(12636564-12636303)(12636456-12636303)	100	265	0	0	1251	1515	260	524	2.21e-137	490	17.43	1515	38.94	678
Chr11:13606372:13609464:-	OSA_circ08077_Os11g0414000|Chr11(-):(12636564-12636303)(12636564-12636303)(12636456-12636303)	100	265	0	0	2829	3093	260	524	4.54e-137	490	8.54	3093	38.94	678
Chr11:1457929:1460881:+	Os_ciR4377_OS11G0132600|Chr11(+):(1486608-1486729)(1486608-1486729)(1486814-1486961)(1487392-1487461)(1488045-1488190)(1488287-1488332)(1488433-1488485)(1486607-1488641)(1488641-1488785)	99.587	2179	1	5	1	2171	709	2887	0	3967	73.48	2953	75.44	2887
Chr11:15211628:15211950:-	OSA_circ08081_Os11g0428500|Chr11(-):(13709975-13707271)(13709975-13707271)	98.142	323	5	1	1	323	1661	1982	9.26e-160	562	99.69	323	5.93	5410
Chr11:15507937:15508903:+	OSA_circ14052_other|Chr11(+):(14017984-14018488)	99.604	505	2	0	1	505	1	505	0	922	52.12	967	99.8	505
Chr11:1801031:1801616:-	OSA_circ07916_Os11g0139900|Chr11(-):(1843400-1843117)(1843400-1843117)(1843025-1842847)	99.313	291	2	0	27	317	279	569	6.34e-149	527	49.49	586	38.82	747
Chr11:18406227:18407571:+	Os_ciR7050_other|Chr11(/):(16322694-16322938)	99.592	245	1	0	4	248	1	245	1.19e-124	448	18.14	1345	99.59	245
Chr11:19141856:19146817:-	Os_ciR5183_OS11G0484000|Chr11(-):(17037422-17039007)(17037422-17039007)(17039007-17039168)(17038650-17038805)(17038160-17038309)(17037973-17038074)(17037627-17037736)(17037423-17037541)	99.428	1748	3	2	2926	4666	3334	1587	0	3166	35.07	4962	43.99	3971
Chr11:2121534:2122302:-	Os_ciR7112_OS11G0147901|Chr11(+):(2204699-2204822)(2204699-2204822)(2204822-2205088)(2204722-2204988)(2204988-2205088)	99.738	382	0	1	389	769	516	135	0	699	49.41	769	43.15	883
Chr11:2121808:2122302:-	OSA_circ07924_Os11g0147800|Chr11(-):(2205103-2204983)(2205103-2204983)	100	123	0	0	373	495	120	242	6.03e-59	228	24.65	495	50.41	242
Chr11:21291669:21292364:+	OSA_circ03296_Os03g0193700|Chr3(+):(4888551-4889232)(4888551-4889232)	95.118	594	17	6	110	696	682	94	0	926	84.2	696	43.11	1364
Chr11:21401580:21403611:-	OSA_circ14270_other|Chr12(+):(6951356-6951490)	100	131	0	0	322	452	1	131	9.18e-63	243	6.4	2032	96.3	135
Chr11:21555400:21559320:-	OSA_circ08130_Os11g0526900|Chr11(-):(19123157-19123065)(19123157-19123065)(19122622-19122191)(19122057-19121986)(19121818-19121718)(19121021-19120781)	99.771	437	0	1	3014	3449	183	619	0	800	11.09	3921	42.25	1032
Chr11:21555400:21559589:-	OSA_circ08130_Os11g0526900|Chr11(-):(19123157-19123065)(19123157-19123065)(19122622-19122191)(19122057-19121986)(19121818-19121718)(19121021-19120781)	99.771	437	0	1	3283	3718	183	619	0	800	10.38	4190	42.25	1032
Chr11:21857061:21858068:-	OSA_circ08134_Os11g0533100|Chr11(-):(19426875-19426751)(19426875-19426751)(19426358-19426219)(19425938-19425868)	98.658	149	2	0	509	657	242	390	9.6e-70	265	14.68	1008	32.1	461
Chr11:21857944:21859889:-	OSA_circ08134_Os11g0533100|Chr11(-):(19426875-19426751)(19426875-19426751)(19426358-19426219)(19425938-19425868)	100	128	0	0	1819	1946	123	250	4.09e-61	237	6.53	1946	27.55	461
Chr11:22460214:22462188:-	Os_ciR7084_intronic|Chr11(/):(19980789-19980907)	100	119	0	0	793	911	119	1	4.18e-56	220	5.97	1975	99.16	119
Chr11:22529143:22529397:-	Os_ciR5188_OS11G0545000|Chr11(-):(20045445-20047851)(20045445-20047851)(20047851-20047966)(20047712-20047753)(20046684-20046851)(20046091-20046267)(20045605-20045799)(20045078-20045518)(20045518-20047966)	98.039	255	5	0	1	255	8402	8148	2.71e-124	444	99.61	255	3.02	8402
Chr11:22589770:22592854:-	OSA_circ08143_Os11g0545600|Chr11(-):(20103633-20103447)(20103633-20103447)(20102571-20102467)(20101792-20101713)	99.476	191	1	0	1165	1355	1	191	2.88e-94	348	6.16	3085	33.99	559
Chr11:22977673:22978532:-	Os_ciR7093_intergenic|Chr11(/):(20517206-20517344)	100	139	0	0	625	763	139	1	1.36e-67	257	16.05	860	99.28	139
Chr11:23404195:23405898:+	OSA_circ08148_Os11g0562100|Chr11(+):(20946409-20947270)(20946409-20947270)(20948687-20948800)(20951953-20952075)(20952164-20952286)(20952764-20952862)(20954371-20954427)(20954721-20954767)(20954881-20955024)(20955125-20955302)(20955903-20955983)(20956065-20956148)	100	190	0	0	1	190	1536	1725	1.22e-95	351	11.09	1704	6.81	2774
Chr11:23404195:23409898:+	Os_ciR7095_OS11G0562100|Chr11(+):(20948687-20948800)(20948687-20948800)(20951953-20952075)(20948686-20952164)(20952164-20952286)	95.398	3629	58	25	1587	5129	348	3953	0	5675	62.1	5704	91.2	3953
Chr11:23404195:23413185:+	Os_ciR7096_OS11G0562100|Chr11(+):(20951953-20952075)(20951953-20952075)(20952164-20952286)(20952764-20952862)(20954371-20954427)(20954721-20954767)(20954881-20955024)(20955125-20955302)(20955903-20955983)(20951791-20956065)(20956065-20956148)	99.106	4361	34	4	4634	8991	976	5334	0	7832	48.46	8991	81.7	5334
Chr11:23404195:23413185:-	Os_ciR7096_OS11G0562100|Chr11(+):(20951953-20952075)(20951953-20952075)(20952164-20952286)(20952764-20952862)(20954371-20954427)(20954721-20954767)(20954881-20955024)(20955125-20955302)(20955903-20955983)(20951791-20956065)(20956065-20956148)	99.106	4361	34	4	1	4358	5334	976	0	7832	48.46	8991	81.7	5334
Chr11:23405785:23409898:+	Os_ciR7095_OS11G0562100|Chr11(+):(20948687-20948800)(20948687-20948800)(20951953-20952075)(20948686-20952164)(20952164-20952286)	95.419	3624	58	24	1	3539	353	3953	0	5674	86	4114	91.07	3953
Chr11:23408990:23409898:+	Os_ciR7096_OS11G0562100|Chr11(+):(20951953-20952075)(20951953-20952075)(20952164-20952286)(20952764-20952862)(20954371-20954427)(20954721-20954767)(20954881-20955024)(20955125-20955302)(20955903-20955983)(20951791-20956065)(20956065-20956148)	98.791	910	10	1	1	909	1138	2047	0	1618	99.89	909	17.04	5334
Chr11:23408990:23409898:-	Os_ciR7096_OS11G0562100|Chr11(+):(20951953-20952075)(20951953-20952075)(20952164-20952286)(20952764-20952862)(20954371-20954427)(20954721-20954767)(20954881-20955024)(20955125-20955302)(20955903-20955983)(20951791-20956065)(20956065-20956148)	98.791	910	10	1	1	909	2047	1138	0	1618	99.89	909	17.04	5334
Chr11:23411407:23412338:+	Os_ciR7096_OS11G0562100|Chr11(+):(20951953-20952075)(20951953-20952075)(20952164-20952286)(20952764-20952862)(20954371-20954427)(20954721-20954767)(20954881-20955024)(20955125-20955302)(20955903-20955983)(20951791-20956065)(20956065-20956148)	99.785	932	2	0	1	932	3556	4487	0	1711	99.89	932	17.45	5334
Chr11:23411407:23413185:+	Os_ciR7096_OS11G0562100|Chr11(+):(20951953-20952075)(20951953-20952075)(20952164-20952286)(20952764-20952862)(20954371-20954427)(20954721-20954767)(20954881-20955024)(20955125-20955302)(20955903-20955983)(20951791-20956065)(20956065-20956148)	99.382	1781	7	3	1	1779	3556	5334	0	3225	99.94	1779	33.33	5334
Chr11:23984542:23986353:-	OSA_circ08152_Os11g0568300|Chr11(-):(21180854-21180615)(21180854-21180615)(21180286-21180203)	100	241	0	0	1	241	1	241	5.81e-124	446	13.25	1812	42.55	564
Chr11:23984942:23986353:-	OSA_circ08152_Os11g0568300|Chr11(-):(21180854-21180615)(21180854-21180615)(21180286-21180203)	100	241	0	0	1	241	1	241	4.51e-124	446	17	1412	42.55	564
Chr11:23985702:23986353:-	OSA_circ08152_Os11g0568300|Chr11(-):(21180854-21180615)(21180854-21180615)(21180286-21180203)	100	241	0	0	1	241	1	241	2.04e-124	446	36.81	652	42.55	564
Chr11:23994563:23996754:+	OSA_circ08153_Os11g0568600|Chr11(+):(21189090-21189521)(21189090-21189521)(21190083-21190222)(21190312-21190432)(21191141-21191281)	99.769	432	1	0	1	432	1	432	0	793	19.66	2192	34.04	1266
Chr11:24230155:24230513:+	Os_ciR7103_OS11G0572100|Chr11(+):(21449039-21449220)(21449039-21449220)(21449305-21449344)(21449434-21449558)(21450401-21450473)(21449038-21450851)(21450851-21450943)	99.721	359	1	0	1	359	2039	2397	0	658	99.72	359	14.27	2509
Chr11:24302716:24303704:-	Os_ciR7105_OS11G0573000|Chr11(-):(21507187-21508099)(21507187-21508099)(21508099-21508176)(21507855-21507943)(21507661-21507770)(21507383-21507450)(21507188-21507298)	98.99	990	9	1	1	989	1904	915	0	1772	99.9	989	43.34	2282
Chr11:24302716:24304612:-	Os_ciR7105_OS11G0573000|Chr11(-):(21507187-21508099)(21507187-21508099)(21508099-21508176)(21507855-21507943)(21507661-21507770)(21507383-21507450)(21507188-21507298)	98.991	991	9	1	908	1897	1905	915	0	1773	52.13	1897	43.38	2282
Chr11:2455365:2457191:+	OSA_circ07940_Os11g0153900|Chr11(+):(2530341-2530412)(2530341-2530412)(2531196-2531319)(2531387-2531474)(2531583-2531720)(2531868-2531955)(2532044-2532164)	98.026	152	3	0	1234	1385	345	496	1.76e-69	265	8.26	1827	21.48	703
Chr11:24734857:24735889:+	Os_ciR7114_OS11G0585700|Chr11(+):(22141064-22141181)(22141064-22141181)(22141497-22141645)(22141757-22141864)(22141063-22141978)(22141978-22142097)	99.614	1035	2	2	1	1033	495	1529	0	1888	99.9	1033	67.63	1529
Chr11:25021462:25023550:-	Os_ciR7121_OS11G0591100|Chr11(-):(22461599-22463293)(22461599-22463293)(22463293-22463688)(22462034-22462127)(22461810-22461939)(22461600-22461732)	99.522	2090	9	1	1	2089	3786	1697	0	3803	99.95	2089	50.42	4143
Chr11:25637413:25641490:+	Os_ciR7126_OS11G0600700|Chr11(+):(23066681-23066976)(23066681-23066976)(23066680-23068901)(23068901-23068972)	99.384	1624	8	2	705	2327	1264	2886	0	2942	39.77	4078	56.2	2886
Chr11:25745587:25751589:-	OSA_circ14118_other|Chr11(+):(23182655-23187335)	97.477	4519	82	17	1	4510	4496	1	0	7685	75.11	6003	96.03	4681
Chr11:26550853:26553300:+	OSA_circ08167_Os11g0616900|Chr11(+):(24004217-24004788)(24004217-24004788)(24004884-24005071)	99.826	574	1	0	1	574	573	1146	0	1055	23.41	2448	43.02	1332
Chr11:26749511:26751519:-	OSA_circ08170_Os11g0621300|Chr11(-):(24221563-24221031)(24221563-24221031)	93.832	535	33	0	1475	2009	532	1066	0	806	26.58	2009	50.09	1066
Chr11:27242449:27244265:+	Os_ciR3661_intronic|Chr11(/):(24644766-24645818)	99.051	1054	9	1	415	1468	1	1053	0	1890	57.95	1817	99.91	1053
Chr11:27751375:27752602:-	OSA_circ08174_Os11g0636900|Chr11(-):(25150411-25149791)(25150411-25149791)	100	624	0	0	371	994	619	1242	0	1153	50.73	1228	50.16	1242
Chr11:27753634:27754552:-	OSA_circ08175_Os11g0636900|Chr11(-):(25152736-25152498)(25152736-25152498)(25152387-25152280)(25151888-25151818)	99.167	240	2	0	1	240	240	479	2.26e-120	433	26.01	919	36.38	657
Chr11:27805089:27807460:-	OSA_circ08176_Os11g0637900|Chr11(+):(25205090-25206092)(25205090-25206092)	98.324	179	3	0	1	179	1181	1003	2.24e-84	315	7.5	2372	8.87	2006
Chr11:27806215:27807460:-	OSA_circ08176_Os11g0637900|Chr11(+):(25205090-25206092)(25205090-25206092)	98.324	179	3	0	1	179	1181	1003	1.17e-84	315	14.29	1246	8.87	2006
Chr11:2792127:2792504:+	OSA_circ07942_Os11g0158600|Chr11(-):(2839226-2838414)(2839226-2838414)	100	378	0	0	1	378	483	106	0	699	99.74	378	23.19	1626
Chr11:27998270:28000954:+	Os_ciR7152_OS11G0641200|Chr11(+):(25395632-25396038)(25395632-25396038)(25396124-25396268)(25396391-25396900)(25397263-25397455)(25397658-25397734)(25395631-25398113)(25398113-25398263)	100	2104	0	0	582	2685	1740	3843	0	3886	78.32	2685	48.09	4373
Chr11:28132297:28133103:+	OSA_circ14132_other|Chr11(+):(25530444-25531250)	100	807	0	0	1	807	1	807	0	1491	99.88	807	99.88	807
Chr11:28132297:28133140:+	OSA_circ14132_other|Chr11(+):(25530444-25531250)	100	807	0	0	1	807	1	807	0	1491	95.5	844	99.88	807
Chr11:29535640:29537458:-	OSA_circ09953_intergenic|Chr11(-):(26557220-26556981)	99.174	242	0	1	334	575	1	240	1.26e-120	435	13.25	1819	99.58	240
Chr11:29535815:29537458:-	OSA_circ09953_intergenic|Chr11(-):(26557220-26556981)	99.174	242	0	1	334	575	1	240	1.14e-120	435	14.66	1644	99.58	240
Chr11:29535815:29540726:-	Os_ciR7165_LOC_Os11g43970|Chr11(/):(26559636-26560820)(26559636-26560820)	100	1185	0	0	1	1185	1185	1	0	2189	24.1	4912	49.96	2370
Chr11:29540279:29540726:-	Os_ciR7165_LOC_Os11g43970|Chr11(/):(26559636-26560820)(26559636-26560820)	100	448	0	0	1	448	1185	738	0	828	99.78	448	18.86	2370
Chr11:29827389:29827623:-	Chr11_27117148_27117383_OS11G0671000|Chr11(-):(27117148-27117149)(27117148-27117149)(27117149-27117383)	97.447	235	6	0	1	235	239	5	1.51e-111	401	99.57	235	97.91	239
Chr11:30486279:30487846:-	Os_ciR7175_intergenic|Chr11(/):(27791974-27792259)	87.814	279	28	1	932	1204	286	8	8.82e-87	322	17.35	1568	97.2	286
Chr11:30540968:30543114:-	OSA_circ14152_other|Chr11(+):(27734412-27736559)	99.581	2148	8	1	1	2147	2148	1	0	3916	99.95	2147	99.95	2148
Chr11:30540968:30546538:+	OSA_circ14152_other|Chr11(+):(27734412-27736559)	99.581	2148	8	1	1	2147	1	2148	0	3916	38.52	5571	99.95	2148
Chr11:31352950:31353204:-	OSA_circ08226_Os11g0703900|Chr11(+):(28806455-28808548)(28806455-28808548)	99.608	255	1	0	1	255	1390	1136	5.77e-131	466	99.61	255	6.06	4188
Chr11:31352987:31353203:-	OSA_circ08226_Os11g0703900|Chr11(+):(28806455-28808548)(28806455-28808548)	99.539	217	1	0	1	217	1389	1173	6.42e-110	396	99.54	217	5.16	4188
Chr11:31353063:31353374:+	OSA_circ08226_Os11g0703900|Chr11(+):(28806455-28808548)(28806455-28808548)	100	312	0	0	1	312	1249	1560	3.19e-164	577	99.68	312	7.43	4188
Chr11:31353170:31353409:-	OSA_circ08226_Os11g0703900|Chr11(+):(28806455-28808548)(28806455-28808548)	100	240	0	0	1	240	1595	1356	2.53e-124	444	99.58	240	5.71	4188
Chr11:31353178:31353414:+	OSA_circ08226_Os11g0703900|Chr11(+):(28806455-28808548)(28806455-28808548)	100	237	0	0	1	237	1364	1600	1.16e-122	438	99.58	237	5.64	4188
Chr11:31353182:31353541:+	OSA_circ08226_Os11g0703900|Chr11(+):(28806455-28808548)(28806455-28808548)	100	360	0	0	1	360	1368	1727	0	665	99.72	360	8.57	4188
Chr11:31353182:31353541:-	OSA_circ08226_Os11g0703900|Chr11(+):(28806455-28808548)(28806455-28808548)	100	360	0	0	1	360	1727	1368	0	665	99.72	360	8.57	4188
Chr11:31353183:31353433:+	OSA_circ08226_Os11g0703900|Chr11(+):(28806455-28808548)(28806455-28808548)	100	251	0	0	1	251	1369	1619	2.04e-130	464	99.6	251	5.97	4188
Chr11:31378600:31380049:+	OSA_circ08234_Os11g0704550|Chr11(+):(28829450-28829577)(28829450-28829577)(28830230-28830308)(28831706-28831797)(28832692-28832970)(28833081-28833155)(28833628-28833726)(28833824-28833927)	99.645	282	1	0	984	1265	425	706	3.48e-145	516	19.38	1450	28.56	984
Chr11:31397721:31399398:-	OSA_circ08238_Os11g0704700|Chr11(-):(28852620-28852468)(28852620-28852468)	100	154	0	0	1	154	1	154	1.24e-75	285	9.12	1678	50	306
Chr11:31569619:31574904:-	Os_ciR7200_OS11G0708600|Chr11(-):(28995423-28996420)(28995423-28996420)(28996420-28996542)(28995360-28995448)(28995448-28996542)	99.663	1188	3	1	3673	4859	3303	2116	0	2170	22.44	5286	35.94	3303
Chr11:3255191:3256669:+	OSA_circ07956_Os11g0168200|Chr11(+):(3295580-3295884)(3295580-3295884)(3296007-3296416)	100	309	0	0	1171	1479	302	610	7.47e-162	571	20.82	1479	30.2	1020
Chr11:3256519:3257142:-	OSA_circ07956_Os11g0168200|Chr11(+):(3295580-3295884)(3295580-3295884)(3296007-3296416)	100	355	0	0	1	355	961	607	0	656	56.73	624	34.71	1020
Chr11:3260083:3262315:+	OSA_circ06370_EPlOSAG00000040221|Chr7(+):(29437628-29437787)(29437628-29437787)	92.593	162	10	1	928	1089	2	161	2.19e-59	231	7.21	2233	49.69	320
Chr11:3689598:3690420:-	Os_ciR4604_OS11G0175900|Chr11(-):(3784871-3785885)(3784871-3785885)(3785885-3786246)(3785424-3785724)(3784872-3784994)	99.879	824	0	1	1	823	2392	1569	0	1515	99.88	823	29.23	2816
Chr11:4003232:4005178:-	OSA_circ13988_other|Chr11(-):(4009335-4007389)	99.795	1947	4	0	1	1947	1	1947	0	3574	99.95	1947	99.95	1947
Chr11:4651986:4654875:+	OSA_circ08006_Os11g0191300|Chr11(+):(4618935-4619597)(4618935-4619597)(4619686-4619825)(4619943-4620292)(4620568-4620735)(4620845-4621135)(4621260-4621440)(4621516-4621697)(4621808-4621834)	99.541	654	3	0	1	654	11	664	0	1192	22.6	2890	24.5	2665
Chr11:5044288:5044983:-	Os_ciR7235_OS11G0199200|Chr11(-):(4973441-4973734)(4973441-4973734)(4973734-4974021)(4973442-4973630)	99.312	436	1	2	1	434	726	291	0	787	62.21	696	40.85	1065
Chr11:5068000:5069048:-	Os_ciR4607_OS11G0199700|Chr11(-):(5003721-5004103)(5003721-5004103)(5004103-5004181)(5003722-5003820)	98.276	464	6	2	1	462	845	382	0	811	43.95	1049	49.05	944
Chr11:551009:551306:+	Chr11_563446_563747_OS11G0112000|Chr11(-):(563446-563747)(563446-563747)	100	298	0	0	1	298	2	299	1.84e-156	551	99.66	298	49.17	604
Chr11:551010:551306:-	Chr11_563446_563747_OS11G0112000|Chr11(-):(563446-563747)(563446-563747)	100	297	0	0	1	297	299	3	6.59e-156	549	99.66	297	49.01	604
Chr11:5593852:5596008:-	Os_ciR7248_LOC_Os11g10420|Chr11(/):(5656450-5659635)(5656450-5659635)	99.537	2158	8	2	1	2157	3186	1030	0	3928	99.95	2157	33.84	6372
Chr11:6162757:6164454:-	OSA_circ09145_intronic|Chr11(-):(6119159-6118205)	99.581	955	4	0	372	1326	1	955	0	1742	56.18	1698	99.9	955
Chr11:6162757:6168357:-	Os_ciR3680_OS11G0217500|Chr11(-):(6120811-6123810)(6120811-6123810)(6123810-6123987)(6123298-6123433)(6123031-6123182)(6122664-6122747)(6122527-6122589)(6121094-6121231)(6120412-6121018)(6121018-6123987)	99.769	3025	6	1	1	3024	9774	6750	0	5546	53.97	5601	29.28	10328
Chr11:6162757:6168911:-	Os_ciR3680_OS11G0217500|Chr11(-):(6120811-6123810)(6120811-6123810)(6123810-6123987)(6123298-6123433)(6123031-6123182)(6122664-6122747)(6122527-6122589)(6121094-6121231)(6120412-6121018)(6121018-6123987)	99.776	3579	7	1	1	3578	10328	6750	0	6564	58.12	6155	34.64	10328
Chr11:6165772:6166156:-	Os_ciR7256_OS11G0217500|Chr11(-):(6120411-6123298)(6120411-6123298)(6123298-6123433)(6123031-6123182)(6122664-6122747)(6122527-6122589)(6121094-6121231)(6120412-6121018)	99.74	385	1	0	1	385	822	438	0	706	99.74	385	5.52	6956
Chr11:6166018:6168911:-	Os_ciR3680_OS11G0217500|Chr11(-):(6120811-6123810)(6120811-6123810)(6123810-6123987)(6123298-6123433)(6123031-6123182)(6122664-6122747)(6122527-6122589)(6121094-6121231)(6120412-6121018)(6121018-6123987)	99.827	2894	5	0	1	2894	10328	7435	0	5317	99.97	2894	28.01	10328
Chr11:6348223:6348897:+	OSA_circ08032_Os11g0220800|Chr11(+):(6322641-6323142)(6322641-6323142)(6323234-6323315)	100	503	0	0	1	503	1	503	0	929	74.37	675	46.22	1086
Chr11:7087717:7090040:-	OSA_circ03263_Os03g0173500|Chr3(-):(3934477-3934342)(3934477-3934342)(3934063-3933938)(3933649-3933605)(3933186-3932939)(3932866-3932802)(3931833-3931755)	97.08	137	4	0	1	137	1	137	2.28e-59	231	5.85	2324	16.29	835
Chr11:7089357:7090040:-	OSA_circ03263_Os03g0173500|Chr3(-):(3934477-3934342)(3934477-3934342)(3934063-3933938)(3933649-3933605)(3933186-3932939)(3932866-3932802)(3931833-3931755)	97.08	137	4	0	1	137	1	137	6.54e-60	231	19.88	684	16.29	835
Chr11:7341360:7344726:+	Os_ciR7266_OS11G0240900|Chr11(+):(7514583-7514687)(7514583-7514687)(7516553-7516639)(7517206-7517259)(7517356-7517501)(7517611-7517737)(7514582-7517818)(7517818-7517955)	99.348	3374	15	3	1	3367	626	3999	0	6102	99.97	3367	84.35	3999
Chr11:7343329:7344726:+	Os_ciR7266_OS11G0240900|Chr11(+):(7514583-7514687)(7514583-7514687)(7516553-7516639)(7517206-7517259)(7517356-7517501)(7517611-7517737)(7514582-7517818)(7517818-7517955)	99.074	1404	7	2	1	1398	2596	3999	0	2516	99.93	1398	35.08	3999
Chr11:7673927:7674332:+	Chr11_7878729_7878903_OS11G0246200|Chr11(-):(7878729-7878903)(7878729-7878903)	100	171	0	0	236	406	1	171	1.01e-85	316	41.87	406	48.57	350
Chr11:7727276:7728626:+	OSA_circ08040_Os11g0246900|Chr11(+):(7932950-7933382)(7932950-7933382)	100	139	0	0	1	139	297	435	2.17e-67	257	10.21	1351	15.94	866
Chr11:7940522:7940989:+	OSA_circ08130_EPlOSAG00000040623|Chr11(-):(19121559-19121398)(19121559-19121398)	94.194	155	9	0	186	340	158	4	9.45e-62	237	32.91	468	47.53	324
Chr11:9323650:9326266:-	Os_ciR7283_OS11G0266800|Chr11(-):(9158169-9160541)(9158169-9160541)(9160541-9160667)(9159366-9159480)(9158372-9158562)(9158170-9158282)	99.852	1352	1	1	1	1351	4873	3522	0	2484	51.59	2617	25.53	5292
Chr11:9329784:9334520:-	OSA_circ08055_Os11g0266800|Chr11(-):(9170120-9169939)(9170120-9169939)(9169612-9169417)(9168921-9168664)(9168419-9168273)	99.231	260	2	0	1	260	561	820	9.08e-131	470	5.47	4737	26.84	965
Chr11:9332532:9335719:-	OSA_circ08055_Os11g0266800|Chr11(-):(9170120-9169939)(9170120-9169939)(9169612-9169417)(9168921-9168664)(9168419-9168273)	99.24	263	2	0	1197	1459	558	820	1.31e-132	475	8.22	3188	27.15	965
Chr11:9333872:9335719:-	OSA_circ08055_Os11g0266800|Chr11(-):(9170120-9169939)(9170120-9169939)(9169612-9169417)(9168921-9168664)(9168419-9168273)	99.24	263	2	0	1197	1459	558	820	7.56e-133	475	14.18	1848	27.15	965
Chr11:9334263:9335211:-	OSA_circ08055_Os11g0266800|Chr11(-):(9170120-9169939)(9170120-9169939)(9169612-9169417)(9168921-9168664)(9168419-9168273)	99.234	261	2	0	689	949	558	818	4.95e-132	472	27.4	949	26.94	965
Chr12:10483208:10484097:-	OSA_circ09976_intergenic|Chr12(-):(11166440-11165553)	99.213	890	5	1	1	890	1	888	0	1604	99.89	890	99.89	888
Chr12:10542418:10547453:-	Os_ciR7290_OS12G0290600|Chr12(-):(11225723-11227242)(11225723-11227242)(11227242-11227318)(11227042-11227154)(11225724-11225806)	99.75	1600	3	1	2381	3979	3120	1521	0	2931	31.73	5036	48.26	3313
Chr12:1065133:1065357:+	OSA_circ08328_Os12g0115100|Chr12(+):(737885-738254)(737885-738254)	93.427	213	0	1	13	225	292	94	4.17e-82	303	94.22	225	26.76	740
Chr12:10699166:10701340:-	Os_ciR7292_LOC_Os12g19549|Chr12(/):(11364236-11368731)(11364236-11368731)	99.358	2179	8	3	1	2175	2178	2	0	3941	99.95	2175	24.2	8992
Chr12:10705004:10707575:-	OSA_circ08555_Os12g0293100|Chr12(-):(11372664-11372035)(11372664-11372035)	98.73	630	8	0	1	630	1	630	0	1120	24.46	2572	49.92	1260
Chr12:10746034:10750394:+	OSA_circ08556_Os12g0294100|Chr12(+):(11426281-11427007)(11426281-11427007)(11427132-11427216)	99.315	730	2	1	3429	4155	1	730	0	1317	16.65	4361	47.37	1539
Chr12:10749462:10750394:+	OSA_circ08556_Os12g0294100|Chr12(+):(11426281-11427007)(11426281-11427007)(11427132-11427216)	99.315	730	2	1	1	727	1	730	0	1317	77.81	933	47.37	1539
Chr12:11029350:11029769:+	OSA_circ08559_Os12g0299700|Chr12(+):(11917245-11917412)(11917245-11917412)(11917488-11917664)	100	178	0	0	243	420	336	513	1.35e-89	329	42.14	420	34.5	513
Chr12:11029350:11029769:-	OSA_circ08559_Os12g0299700|Chr12(+):(11917245-11917412)(11917245-11917412)(11917488-11917664)	100	178	0	0	1	178	513	336	1.35e-89	329	42.14	420	34.5	513
Chr12:11429051:11431226:+	Os_ciR7301_OS12G0405100|Chr12(+):(12196956-12197113)(12196956-12197113)(12198078-12198140)(12198827-12198946)(12196955-12199066)(12199066-12199362)	99.128	2178	8	6	1	2176	501	2669	0	3906	99.95	2176	74.55	2908
Chr12:11429051:11431465:+	Os_ciR7301_OS12G0405100|Chr12(+):(12196956-12197113)(12196956-12197113)(12198078-12198140)(12198827-12198946)(12196955-12199066)(12199066-12199362)	99.173	2417	9	6	1	2415	501	2908	0	4342	99.96	2415	82.77	2908
Chr12:11429051:11433113:+	Os_ciR7301_OS12G0405100|Chr12(+):(12196956-12197113)(12196956-12197113)(12198078-12198140)(12198827-12198946)(12196955-12199066)(12199066-12199362)	99.173	2417	9	6	1	2415	501	2908	0	4342	59.41	4063	82.77	2908
Chr12:11478253:11479110:-	Os_ciR7303_other|Chr12(/):(12271134-12271392)	100	259	0	0	294	552	259	1	2.67e-134	479	30.07	858	99.61	259
Chr12:12890742:12891002:+	Os_ciR7309_intergenic|Chr12(/):(13689622-13689765)	100	144	0	0	93	236	1	144	6.45e-71	267	54.79	261	99.31	144
Chr12:12890749:12891009:-	Os_ciR7309_intergenic|Chr12(/):(13689622-13689765)	100	144	0	0	33	176	144	1	6.45e-71	267	54.79	261	99.31	144
Chr12:12927795:12933003:-	Os_ciR7314_OS12G0429200|Chr12(-):(13769132-13771700)(13769132-13771700)(13771700-13771897)(13769886-13770118)(13769133-13769248)	99.458	2767	11	3	1	2763	5336	2570	0	5024	53.02	5209	48.65	5685
Chr12:12930242:12933003:-	Os_ciR7314_OS12G0429200|Chr12(-):(13769132-13771700)(13769132-13771700)(13771700-13771897)(13769886-13770118)(13769133-13769248)	99.458	2766	11	3	1	2762	5336	2571	0	5022	99.96	2762	48.64	5685
Chr12:12937229:12942317:-	Os_ciR7315_OS12G0429200|Chr12(-):(13776132-13779112)(13776132-13779112)(13779112-13779255)(13778928-13779016)(13777912-13778017)(13776385-13776472)(13776133-13776257)	99.456	3125	12	3	1970	5089	6107	2983	0	5672	61.29	5089	47.96	6514
Chr12:12937229:12942349:-	Os_ciR7315_OS12G0429200|Chr12(-):(13776132-13779112)(13776132-13779112)(13779112-13779255)(13778928-13779016)(13777912-13778017)(13776385-13776472)(13776133-13776257)	99.456	3125	12	3	2002	5121	6107	2983	0	5672	60.91	5121	47.96	6514
Chr12:12939007:12942317:-	Os_ciR7315_OS12G0429200|Chr12(-):(13776132-13779112)(13776132-13779112)(13779112-13779255)(13778928-13779016)(13777912-13778017)(13776385-13776472)(13776133-13776257)	99.554	1346	2	2	1970	3311	6107	4762	0	2449	40.5	3311	20.65	6514
Chr12:12940020:12942317:-	Os_ciR7318_OS12G0429200|Chr12(-):(13778927-13780127)(13778927-13780127)(13780127-13780193)(13779859-13779951)(13779112-13779255)(13778928-13779016)	99.921	1271	0	1	1029	2298	2473	1203	0	2340	55.22	2298	45.44	2795
Chr12:12940020:12942349:-	Os_ciR7318_OS12G0429200|Chr12(-):(13778927-13780127)(13778927-13780127)(13780127-13780193)(13779859-13779951)(13779112-13779255)(13778928-13779016)	99.921	1271	0	1	1061	2330	2473	1203	0	2340	54.46	2330	45.44	2795
Chr12:13004212:13005492:-	Os_ciR3693_OS12G0430000|Chr12(-):(13823003-13826006)(13823003-13826006)(13826006-13826125)(13823963-13824043)(13823245-13823322)(13823004-13823096)	99.712	1042	3	0	1	1042	4045	3004	0	1908	81.26	1281	16.32	6380
Chr12:13007237:13009236:-	Os_ciR7320_OS12G0430000|Chr12(-):(13827784-13827981)(13827784-13827981)(13827603-13827677)(13827404-13827502)(13826844-13826955)(13826353-13826480)(13826006-13826125)(13823963-13824043)	99.51	204	1	0	22	225	399	196	1.1e-101	372	10.15	2000	20.08	1011
Chr12:13245279:13246707:-	Os_ciR7325_OS12G0433500|Chr12(-):(14031880-14033570)(14031880-14033570)(14033570-14033647)(14033380-14033482)(14033175-14033309)(14032282-14032420)(14031881-14032052)	99.3	1429	10	0	1	1429	1430	2	0	2584	99.93	1429	35.62	4009
Chr12:14401970:14404351:+	Os_ciR7330_OS12G0443700|Chr12(-):(14901854-14901994)(14901854-14901994)	100	142	0	0	1501	1642	142	1	8.28e-69	263	5.92	2382	50	282
Chr12:15926971:15927216:-	Os_ciR3696_UTR|Chr12(/):(16196293-16196430)	100	138	0	0	1	138	138	1	1.31e-67	255	55.69	246	99.28	138
Chr12:17519339:17520282:+	Os_ciR2835_OS12G0485400|Chr12(+):(17957148-17957463)(17957148-17957463)(17957995-17958076)(17959718-17959852)(17960513-17960688)(17957147-17960772)(17960772-17960923)	98.406	941	1	2	4	944	1029	1955	0	1642	99.58	944	19.28	4803
Chr12:17519339:17523132:+	Os_ciR2835_OS12G0485400|Chr12(+):(17957148-17957463)(17957148-17957463)(17957995-17958076)(17959718-17959852)(17960513-17960688)(17957147-17960772)(17960772-17960923)	99.262	3792	10	5	4	3794	1029	4803	0	6831	99.89	3794	78.58	4803
Chr12:17520201:17523132:+	Os_ciR2835_OS12G0485400|Chr12(+):(17957148-17957463)(17957148-17957463)(17957995-17958076)(17959718-17959852)(17960513-17960688)(17957147-17960772)(17960772-17960923)	99.557	2933	9	3	1	2932	1874	4803	0	5341	99.97	2932	60.98	4803
Chr12:18204996:18205904:+	OSA_circ08595_Os12g0498300|Chr12(+):(18910587-18910734)(18910587-18910734)(18910825-18910975)(18911169-18911294)(18911378-18911458)(18911546-18911738)(18911813-18912077)	100	265	0	0	645	909	848	1112	1.31e-137	490	29.04	909	23.74	1112
Chr12:18350139:18353788:-	OSA_circ08600_Os12g0502300|Chr12(-):(19142360-19142049)(19142360-19142049)(19141944-19141641)(19141014-19140908)(19140714-19140622)	100	313	0	0	1	313	1	313	1.11e-163	579	8.55	3650	27.66	1128
Chr12:18350303:18353788:-	OSA_circ08600_Os12g0502300|Chr12(-):(19142360-19142049)(19142360-19142049)(19141944-19141641)(19141014-19140908)(19140714-19140622)	100	313	0	0	1	313	1	313	1.06e-163	579	8.95	3486	27.66	1128
Chr12:18870653:18872710:-	Os_ciR4381_intergenic|Chr12(/):(19638674-19640021)	99.629	1347	4	1	713	2058	1348	2	0	2459	65.35	2058	99.85	1348
Chr12:18910158:18916143:-	Os_ciR3317_LOC_Os12g32620|Chr12(/):(19680595-19681423)(19680595-19681423)	98.795	830	0	2	2817	3636	830	1	0	1469	13.68	5986	50	1658
Chr12:19457543:19458644:-	OSA_circ08622_Os12g0527800|Chr12(-):(20811713-20811530)(20811713-20811530)(20811450-20811401)(20810704-20810612)	100	185	0	0	1	185	1	185	4.72e-93	342	16.7	1102	36.01	511
Chr12:19497701:19498247:+	OSA_circ14461_other|Chr12(+):(20851198-20851350)	98.039	153	3	0	1	153	1	153	1.42e-70	267	27.79	547	99.35	153
Chr12:20022998:20023420:+	OSA_circ08625_Os12g0536200|Chr12(+):(21332015-21333300)(21332015-21333300)(21333478-21333603)	100	126	0	0	298	423	2573	2698	1.1e-60	233	29.55	423	4.63	2698
Chr12:20228799:20229493:-	OSA_circ14469_other|Chr12(-):(21526533-21525839)	100	695	0	0	1	695	1	695	0	1284	99.86	695	99.86	695
Chr12:20370964:20372210:-	OSA_circ10044_intergenic|Chr12(-):(21669187-21668028)	100	1160	0	0	3	1162	1	1160	0	2143	92.94	1247	99.91	1160
Chr12:21297232:21298943:+	OSA_circ00729_EPlOSAG00000041278|Chr1(-):(17621409-17621248)(17621409-17621248)	90.323	155	15	0	706	860	158	4	3.64e-51	204	9	1712	47.53	324
Chr12:21986239:21987081:+	OSA_circ08645_Os12g0563400|Chr12(+):(23103179-23103260)(23103179-23103260)(23103388-23103470)(23103586-23103718)(23103850-23104021)	100	175	0	0	669	843	378	552	1.3e-87	324	20.64	843	31.52	552
Chr12:22135836:22136538:+	Os_ciR5220_OS12G0566300|Chr12(+):(23278184-23278298)(23278184-23278298)(23278298-23278495)(23278232-23278403)(23278403-23278495)	99.682	314	0	1	366	678	116	429	9.7e-163	573	44.38	703	45.17	693
Chr12:22498917:22500957:+	Chr12_23618832_23619894_OS12G0573000|Chr12(+):(23618828-23619340)(23618828-23619340)(23619340-23619894)(23618832-23619835)(23619835-23619894)	99.532	1068	4	1	975	2041	514	1581	0	1943	52.23	2041	40.34	2645
Chr12:22834715:22836668:+	OSA_circ08677_Os12g0579000|Chr12(+):(23963719-23963850)(23963719-23963850)(23963961-23964140)(23965490-23965621)	100	183	0	0	292	474	263	445	1.09e-91	339	9.31	1954	31.6	576
Chr12:22834766:22836668:+	OSA_circ08677_Os12g0579000|Chr12(+):(23963719-23963850)(23963719-23963850)(23963961-23964140)(23965490-23965621)	100	183	0	0	241	423	263	445	1.06e-91	339	9.56	1903	31.6	576
Chr12:2306881:2307519:-	Os_ciR7416_OS12G0145700|Chr12(-):(2248004-2248883)(2248004-2248883)(2248883-2249038)(2248566-2248643)(2248314-2248445)(2248005-2248085)	100	639	0	0	1	639	640	2	0	1181	99.84	639	28.91	2207
Chr12:23962327:23963003:+	Os_ciR7451_LOC_Os12g40480|Chr12(/):(25045617-25046294)(25045617-25046294)	99.705	677	2	0	1	677	2	678	0	1240	99.85	677	49.85	1356
Chr12:23991692:23991966:+	Os_ciR7454_LOC_Os12g40520|Chr12(/):(25070592-25074967)(25070592-25074967)	100	275	0	0	1	275	3935	4209	1.03e-143	508	99.64	275	3.13	8752
Chr12:24228449:24228683:-	OSA_circ08684_Os12g0600701|Chr12(-):(25283395-25282668)(25283395-25282668)	100	235	0	0	1	235	339	573	1.49e-121	435	99.57	235	16.07	1456
Chr12:24695196:24695573:-	OSA_circ09185_intronic|Chr12(-):(25703017-25702641)	100	376	0	0	3	378	1	376	0	695	99.21	378	99.47	377
Chr12:24937300:24937491:-	OSA_circ08693_Os12g0612400|Chr12(-):(25902392-25901498)(25902392-25901498)	96.875	192	3	3	1	192	647	835	1.24e-86	318	99.48	192	10.5	1790
Chr12:25066168:25067419:+	Os_ciR7474_OS12G0614050|Chr12(-):(26024246-26024493)(26024246-26024493)(26024493-26024495)	99.197	249	2	0	854	1102	249	497	3.08e-125	449	19.81	1252	49.7	499
Chr12:25066168:25067652:+	Os_ciR7474_OS12G0614050|Chr12(-):(26024246-26024493)(26024246-26024493)(26024493-26024495)	99.197	249	2	0	854	1102	249	497	3.67e-125	449	16.7	1485	49.7	499
Chr12:25416815:25417692:-	Os_ciR2846_OS12G0619000|Chr12(-):(26369939-26370704)(26369939-26370704)(26370704-26370817)(26369940-26370441)	99.886	879	0	1	1	878	1646	768	0	1616	99.89	878	40.88	2148
Chr12:25504776:25505323:+	OSA_circ08702_Os12g0621000|Chr12(+):(26457865-26458174)(26457865-26458174)(26458278-26458412)	99.682	314	1	0	1	314	311	624	2.08e-163	575	57.12	548	41.46	755
Chr12:25537846:25538589:+	OSA_circ08703_Os12g0621100|Chr12(+):(26482761-26482898)(26482761-26482898)(26485091-26485253)(26485609-26485657)(26485759-26485834)	100	163	0	0	1	163	277	439	5.36e-81	302	21.77	744	28.72	564
Chr12:25896623:25897503:+	Os_ciR7492_OS12G0628500|Chr12(+):(26906721-26906823)(26906721-26906823)(26907155-26907293)(26907421-26907457)(26906720-26907539)(26907539-26907646)	94.79	691	18	7	208	881	621	1310	0	1061	76.39	881	52.6	1310
Chr12:26104840:26107394:-	Os_ciR7495_OS12G0632700|Chr12(-):(27097307-27097487)(27097307-27097487)	100	182	0	0	775	956	182	1	5.16e-91	337	7.08	2555	50	362
Chr12:26105880:26107394:-	Os_ciR7495_OS12G0632700|Chr12(-):(27097307-27097487)(27097307-27097487)	100	182	0	0	775	956	182	1	3.04e-91	337	11.95	1515	50	362
Chr12:26385774:26386324:+	OSA_circ08717_Os12g0638600|Chr12(+):(27379802-27379884)(27379802-27379884)(27379971-27380352)	100	382	0	0	170	551	167	548	0	706	69.15	551	69.53	548
Chr12:26498028:26499052:-	Os_ciR3322_LOC_Os12g44330|Chr12(/):(27480274-27483373)(27480274-27483373)	99.22	513	1	1	1	510	513	1	0	922	49.66	1025	8.26	6200
Chr12:26538507:26539856:-	OSA_circ08725_Os12g0641500|Chr12(-):(27521174-27520546)(27521174-27520546)	99.842	631	1	0	720	1350	628	1258	0	1160	46.67	1350	50.08	1258
Chr12:26539026:26541286:-	OSA_circ08726_Os12g0641500|Chr12(-):(27523326-27523219)(27523326-27523219)(27523127-27522988)(27522480-27522391)(27522307-27522099)	100	211	0	0	1018	1228	445	655	3.45e-107	390	9.29	2261	32.06	655
Chr12:2656305:2657404:-	OSA_circ08340_Os12g0152700|Chr12(-):(2598148-2598035)(2598148-2598035)(2597914-2597820)(2597572-2597494)(2597365-2597306)(2597104-2597049)	100	114	0	0	1	114	1	114	1.39e-53	211	10.27	1100	21.81	518
Chr12:3186705:3188637:-	OSA_circ08347_Os12g0162100|Chr12(-):(3130862-3130632)(3130862-3130632)(3130264-3130047)(3129824-3129667)(3129582-3129300)(3129223-3128685)(3130862-3130632)(3130264-3130063)	100	295	0	0	1639	1933	1121	1415	5.94e-154	545	15.21	1933	14.05	2093
Chr12:3210775:3212878:+	OSA_circ08350_Os12g0162500|Chr12(+):(3153945-3154077)(3153945-3154077)(3155963-3156047)	100	133	0	0	1	133	1	133	7.35e-64	246	6.27	2104	37.61	351
Chr12:3386752:3388398:-	Os_ciR3323_OS12G0165000|Chr12(-):(3314011-3315507)(3314011-3315507)(3315507-3315647)(3315230-3315388)(3314792-3314854)(3314630-3314719)(3314248-3314541)(3314012-3314109)	98.968	1648	5	3	1	1647	3135	1499	0	2939	99.94	1647	42.62	3839
Chr12:3520536:3522624:+	OSA_circ08353_Os12g0168000|Chr12(+):(3433250-3433340)(3433250-3433340)(3434242-3434468)(3434736-3434811)(3434959-3435084)(3435171-3435341)	99.574	235	1	0	983	1217	176	410	6.75e-119	429	11.2	2089	29.92	782
Chr12:3761420:3764567:-	OSA_circ14229_other|Chr12(+):(3678291-3678416)	100	126	0	0	6	131	126	1	8.6e-60	233	3.97	3148	99.21	126
Chr12:3762323:3764567:-	OSA_circ14229_other|Chr12(+):(3678291-3678416)	100	126	0	0	6	131	126	1	6.11e-60	233	5.57	2245	99.21	126
Chr12:3763874:3764567:-	OSA_circ14229_other|Chr12(+):(3678291-3678416)	100	126	0	0	6	131	126	1	1.85e-60	233	18.01	694	99.21	126
Chr12:4059083:4060817:-	OSA_circ08371_Os12g0178700|Chr12(-):(3989370-3989213)(3989370-3989213)(3989133-3989073)(3988716-3988654)(3988572-3988468)(3987882-3987825)(3987745-3987413)(3987329-3987165)	99.379	161	1	0	835	995	157	317	7.66e-78	292	9.22	1735	14.53	1101
Chr12:4621688:4622565:-	OSA_circ08394_Os12g0193100|Chr12(-):(4758720-4758078)(4758720-4758078)(4757988-4757843)	99.23	649	5	0	1	649	644	1292	0	1171	73.8	878	45.25	1432
Chr12:4628634:4636259:-	Os_ciR3325_OS12G0193200|Chr12(-):(4770466-4773804)(4770466-4773804)(4773804-4773949)(4773209-4773347)(4772923-4773074)(4772348-4772431)(4772202-4772264)(4770753-4770890)(4770467-4770673)	99.847	1966	3	0	1	1966	1966	1	0	3615	25.77	7626	25.83	7607
Chr12:4629865:4631222:-	OSA_circ08395_Os12g0193200|Chr12(-):(4766334-4766227)(4766334-4766227)(4766136-4766038)(4765065-4764976)(4764891-4764807)	100	112	0	0	1061	1172	108	219	2.23e-52	207	8.17	1358	22.65	490
Chr12:4629865:4637777:-	Os_ciR3325_OS12G0193200|Chr12(-):(4770466-4773804)(4770466-4773804)(4773804-4773949)(4773209-4773347)(4772923-4773074)(4772348-4772431)(4772202-4772264)(4770753-4770890)(4770467-4770673)	99.857	3485	4	1	1	3484	6824	3340	0	6407	44.02	7913	45.8	7607
Chr12:4632124:4637777:-	Os_ciR3325_OS12G0193200|Chr12(-):(4770466-4773804)(4770466-4773804)(4773804-4773949)(4773209-4773347)(4772923-4773074)(4772348-4772431)(4772202-4772264)(4770753-4770890)(4770467-4770673)	99.857	3485	4	1	1	3484	6824	3340	0	6407	61.6	5654	45.8	7607
Chr12:4634295:4637777:-	Os_ciR3325_OS12G0193200|Chr12(-):(4770466-4773804)(4770466-4773804)(4773804-4773949)(4773209-4773347)(4772923-4773074)(4772348-4772431)(4772202-4772264)(4770753-4770890)(4770467-4770673)	99.856	3484	4	1	1	3483	6824	3341	0	6405	99.97	3483	45.79	7607
Chr12:4748448:4751869:+	OSA_circ08398_Os12g0194800|Chr12(+):(4871766-4871865)(4871766-4871865)(4871939-4872001)(4872375-4872650)(4873189-4873249)(4873356-4873507)	99.644	281	1	0	2288	2568	261	541	2.98e-144	514	8.18	3422	37.23	752
Chr12:5121968:5122254:+	OSA_circ08403_Os12g0204550|Chr12(+):(5455695-5457079)(5455695-5457079)	100	287	0	0	1	287	810	1096	2.3e-150	531	99.65	287	10.32	2770
Chr12:523644:524159:+	Chr11_3426240_3426756_OS11G0170400|Chr11(+):(3426241-3426445)(3426241-3426445)(3426537-3426600)(3426240-3426668)(3426668-3426756)	99.226	517	3	1	1	516	476	992	0	931	99.81	516	52.02	992
Chr12:543077:543498:+	OSA_circ07900_Os11g0109000|Chr11(+):(423931-424048)(423931-424048)(424129-424352)	95.595	227	10	0	196	422	234	460	3.72e-100	364	53.55	422	49.13	460
Chr12:5911872:5913067:-	OSA_circ14261_other|Chr12(-):(6803913-6802719)	99.916	1196	0	1	1	1196	1	1195	0	2202	99.92	1196	99.92	1195
Chr12:6228243:6228835:-	OSA_circ08415_Os12g0230100|Chr12(-):(7099086-7098901)(7099086-7098901)	100	188	0	0	406	593	185	372	5.36e-95	348	31.53	593	50.27	372
Chr12:6487915:6490547:-	OSA_circ14273_other|Chr12(-):(7331709-7329071)	99.318	2639	12	2	1	2633	1	2639	0	4769	99.96	2633	99.96	2639
Chr12:6488049:6490547:-	Os_ciR7575_other|Chr12(/):(7329204-7331709)	99.281	2505	12	2	1	2499	2506	2	0	4521	99.96	2499	99.92	2506
Chr12:6592962:6594894:+	OSA_circ14274_other|Chr12(+):(7410996-7412872)	99.603	1762	5	1	1	1760	1	1762	0	3214	91	1933	93.82	1877
Chr12:6685165:6685805:+	Os_ciR7580_OS12G0236400|Chr12(+):(7477971-7478097)(7477971-7478097)	100	128	0	0	20	147	1	128	1.31e-61	237	19.81	641	50	254
Chr12:6685185:6685470:+	Os_ciR7580_OS12G0236400|Chr12(+):(7477971-7478097)(7477971-7478097)	100	127	0	0	1	127	2	128	2.01e-61	235	44.06	286	49.61	254
Chr12:6759347:6760989:+	Os_ciR7582_OS12G0237000|Chr12(-):(7550882-7551135)(7550882-7551135)(7550701-7550787)(7549779-7549909)(7549610-7549696)(7549696-7551263)	99.214	1653	3	2	1	1643	729	2381	0	2972	99.94	1643	69.38	2381
Chr12:683210:683497:+	Chr12_607669_607966_OS12G0111600|Chr12(-):(607669-607966)(607669-607966)	96.181	288	5	1	1	288	1	282	6.6e-131	466	99.65	288	47.15	596
Chr12:683212:683499:-	Chr12_607669_607966_OS12G0111600|Chr12(-):(607669-607966)(607669-607966)	96.181	288	5	1	1	288	284	3	6.6e-131	466	99.65	288	47.15	596
Chr12:709102:710179:+	OSA_circ09160_intronic|Chr12(+):(633484-634562)	99.629	1079	3	1	1	1078	1	1079	0	1969	99.91	1078	99.91	1079
Chr12:7147073:7150192:+	OSA_circ08426_Os12g0244100|Chr12(+):(7990278-7990676)(7990278-7990676)	100	401	0	0	2720	3120	398	798	0	741	12.82	3120	50.13	798
Chr12:7148024:7150192:+	OSA_circ08426_Os12g0244100|Chr12(+):(7990278-7990676)(7990278-7990676)	100	401	0	0	1769	2169	398	798	0	741	18.44	2169	50.13	798
Chr12:7149196:7150018:+	OSA_circ08426_Os12g0244100|Chr12(+):(7990278-7990676)(7990278-7990676)	100	227	0	0	597	823	398	624	1.57e-116	420	27.46	823	28.32	798
Chr12:7149209:7149924:+	OSA_circ08426_Os12g0244100|Chr12(+):(7990278-7990676)(7990278-7990676)	100	133	0	0	584	716	398	530	2.45e-64	246	18.44	716	16.54	798
Chr12:7149209:7149978:+	OSA_circ08426_Os12g0244100|Chr12(+):(7990278-7990676)(7990278-7990676)	100	187	0	0	584	770	398	584	2.53e-94	346	24.16	770	23.31	798
Chr12:7149212:7149981:-	OSA_circ08426_Os12g0244100|Chr12(+):(7990278-7990676)(7990278-7990676)	100	190	0	0	1	190	587	398	5.44e-96	351	24.55	770	23.68	798
Chr12:7149392:7149931:+	OSA_circ08426_Os12g0244100|Chr12(+):(7990278-7990676)(7990278-7990676)	100	140	0	0	401	540	398	537	2.34e-68	259	25.74	540	17.42	798
Chr12:7149401:7149974:+	OSA_circ08426_Os12g0244100|Chr12(+):(7990278-7990676)(7990278-7990676)	100	183	0	0	392	574	398	580	3.12e-92	339	31.71	574	22.81	798
Chr12:7149794:7150192:+	OSA_circ08426_Os12g0244100|Chr12(+):(7990278-7990676)(7990278-7990676)	100	399	0	0	1	399	1	399	0	737	99.75	399	49.87	798
Chr12:7149811:7150009:+	OSA_circ08426_Os12g0244100|Chr12(+):(7990278-7990676)(7990278-7990676)	100	199	0	0	1	199	18	216	1.27e-101	368	99.5	199	24.81	798
Chr12:7149932:7150192:-	OSA_circ08426_Os12g0244100|Chr12(+):(7990278-7990676)(7990278-7990676)	100	261	0	0	1	261	399	139	5.88e-136	483	99.62	261	32.58	798
Chr12:7150867:7151140:+	OSA_circ08428_Os12g0244100|Chr12(+):(7991133-7991824)(7991133-7991824)	99.27	274	2	0	1	274	219	492	7.97e-140	496	99.64	274	19.73	1384
Chr12:7150892:7151139:+	OSA_circ08428_Os12g0244100|Chr12(+):(7991133-7991824)(7991133-7991824)	99.194	248	2	0	1	248	244	491	2.03e-125	448	99.6	248	17.85	1384
Chr12:7150895:7151141:-	OSA_circ08428_Os12g0244100|Chr12(+):(7991133-7991824)(7991133-7991824)	99.19	247	2	0	1	247	493	247	7.26e-125	446	99.6	247	17.77	1384
Chr12:7151061:7151296:+	OSA_circ08428_Os12g0244100|Chr12(+):(7991133-7991824)(7991133-7991824)	100	236	0	0	1	236	413	648	4.15e-122	436	99.58	236	16.98	1384
Chr12:769638:770548:+	OSA_circ09165_intronic|Chr12(-):(1015031-1014122)	99.67	910	3	0	1	910	1	910	0	1664	99.78	911	99.89	910
Chr12:8282664:8282975:+	OSA_circ08445_Os12g0264500|Chr12(+):(9353886-9354007)(9353886-9354007)	100	124	0	0	1	124	1	124	1.03e-59	230	39.42	312	50.41	244
Chr12:8286757:8289804:+	Os_ciR2855_OS12G0264500|Chr12(+):(9356792-9358060)(9356792-9358060)(9358060-9361028)(9358187-9358255)(9358710-9358773)(9358971-9359050)(9359147-9359230)(9359401-9359485)(9360641-9360726)(9357979-9360907)(9360907-9361028)	99.607	3050	10	2	1	3048	2458	5507	0	5565	99.97	3048	33.78	9026
Chr12:8289417:8289804:+	Os_ciR2855_OS12G0264500|Chr12(+):(9356792-9358060)(9356792-9358060)(9358060-9361028)(9358187-9358255)(9358710-9358773)(9358971-9359050)(9359147-9359230)(9359401-9359485)(9360641-9360726)(9357979-9360907)(9360907-9361028)	100	388	0	0	1	388	5120	5507	0	717	99.74	388	4.29	9026
Chr12:9870446:9870772:+	OSA_circ14319_other|Chr12(-):(10772590-10772371)	99.015	203	2	0	125	327	220	18	2.84e-100	364	61.77	327	91.82	220
Chr12:9870446:9873222:+	OSA_circ14319_other|Chr12(-):(10772590-10772371)	99.091	220	2	0	125	344	220	1	9.13e-109	396	7.89	2777	99.55	220
Chr1:100066:101112:+	Os_ciR6600_OS01G0101600|Chr1(+):(75619-77205)(75619-77205)(77205-78191)(77143-77333)(77333-78191)	99.714	1049	1	2	1	1047	3113	4161	0	1919	99.9	1047	20.11	5211
Chr1:10150586:10152060:-	OSA_circ02809_Os02g0627800|Chr2(-):(25075802-25075480)(25075802-25075480)(25075389-25075264)(25075177-25074926)(25074748-25074590)(25074492-25074361)	93.902	328	14	3	3	330	326	647	2.15e-137	490	22.17	1475	24.41	1315
Chr1:10789950:10790893:+	OSA_circ00553_Os01g0292200|Chr1(+):(10626063-10626269)(10626063-10626269)	99.522	209	1	0	523	731	206	414	8.54e-105	381	22.03	944	50.24	414
Chr1:108455:108804:+	Os_ciR6640_OS01G0101800|Chr1(+):(85737-85830)(85737-85830)(85935-86086)(85736-86212)(86212-86299)	100	350	0	0	1	350	342	691	0	647	99.71	350	38.56	905
Chr1:1085439:1086394:-	OSA_circ00062_Os01g0120800|Chr1(-):(1174169-1173966)(1174169-1173966)	100	205	0	0	1	205	1	205	3.11e-104	379	21.34	956	50	408
Chr1:10992572:10993450:+	Os_ciR5698_OS01G0296133|Chr1(-):(10825174-10825259)(10825174-10825259)(10824769-10825067)(10825067-10825399)	99.518	622	2	1	1	621	183	804	0	1131	70.53	879	77.24	804
Chr1:1112077:1112443:-	Os_ciR5714_intronic|Chr1(/):(1199853-1200220)	100	367	0	0	1	367	368	2	0	678	99.73	367	99.46	368
Chr1:11473319:11473765:+	OSA_circ00576_Os01g0304300|Chr1(+):(11275150-11275363)(11275150-11275363)(11275487-11275596)	99.533	214	1	0	1	214	1	214	6.53e-108	390	47.65	447	39.59	538
Chr1:11637759:11639170:+	OSA_circ00579_Os01g0306800|Chr1(+):(11417605-11417846)(11417605-11417846)	100	244	0	0	1169	1412	241	484	9.69e-126	451	17.21	1412	50.21	484
Chr1:12031218:12032066:-	Os_ciR5710_OS01G0314300|Chr1(-):(11812727-11813440)(11812727-11813440)(11813440-11813576)(11813100-11813167)(11812728-11812791)	99.765	850	1	1	1	849	1565	716	0	1557	99.88	849	50.03	1697
Chr1:12184922:12185566:+	OSA_circ00594_Os01g0316900|Chr1(+):(11974551-11975195)(11974551-11975195)(11977790-11978100)(11978211-11980083)	99.69	645	2	0	1	645	1	645	0	1181	99.84	645	18.54	3474
Chr1:12184922:12185566:-	OSA_circ00594_Os01g0316900|Chr1(+):(11974551-11975195)(11974551-11975195)(11977790-11978100)(11978211-11980083)	99.69	645	2	0	1	645	645	1	0	1181	99.84	645	18.54	3474
Chr1:12184922:12188635:+	OSA_circ00594_Os01g0316900|Chr1(+):(11974551-11975195)(11974551-11975195)(11977790-11978100)(11978211-11980083)	99.691	648	2	0	1	648	1	648	0	1186	17.42	3714	18.62	3474
Chr1:12184922:12190447:+	OSA_circ00598_Os01g0316900|Chr1(+):(11977790-11978100)(11977790-11978100)(11978211-11980083)	99.52	1876	7	1	3651	5526	622	2495	0	3413	33.93	5526	75.07	2495
Chr1:12188152:12188635:+	OSA_circ00598_Os01g0316900|Chr1(+):(11977790-11978100)(11977790-11978100)(11978211-11980083)	99.357	311	2	0	1	311	1	311	3.95e-160	564	64.05	484	12.42	2495
Chr1:12188152:12190447:+	OSA_circ00598_Os01g0316900|Chr1(+):(11977790-11978100)(11977790-11978100)(11978211-11980083)	99.52	1876	7	1	421	2296	622	2495	0	3413	81.66	2296	75.07	2495
Chr1:12189957:12191959:+	OSA_circ00599_Os01g0316900|Chr1(+):(11978211-11980083)(11978211-11980083)	99.798	495	1	0	1	495	1383	1877	0	909	24.66	2003	13.19	3746
Chr1:12524965:12528019:-	Os_ciR5715_OS01G0321300|Chr1(-):(12241775-12243000)(12241775-12243000)(12243000-12243113)(12242709-12242876)(12241776-12241951)	99.776	1342	2	1	712	2052	2568	1227	0	2460	43.86	3055	46.08	2910
Chr1:12524965:12528838:-	Os_ciR5715_OS01G0321300|Chr1(-):(12241775-12243000)(12241775-12243000)(12243000-12243113)(12242709-12242876)(12241776-12241951)	99.776	1342	2	1	1531	2871	2568	1227	0	2460	34.59	3874	46.08	2910
Chr1:12527906:12530588:-	OSA_circ00600_Os01g0321300|Chr1(-):(12246398-12246119)(12246398-12246119)(12245705-12245602)(12245442-12245263)(12244645-12244427)(12243826-12243709)	99.644	281	1	0	1	281	1	281	2.33e-144	514	10.44	2683	23.71	1181
Chr1:13068745:13069206:+	OSA_circ00626_Os01g0332100|Chr1(+):(12871778-12871943)(12871778-12871943)(12872028-12872239)(12872493-12872986)(12872493-12872986)	100	215	0	0	248	462	330	544	4.04e-110	398	46.32	462	13.97	1532
Chr1:13068745:13069953:+	OSA_circ00626_Os01g0332100|Chr1(+):(12871778-12871943)(12871778-12871943)(12872028-12872239)(12872493-12872986)(12872493-12872986)	99.8	499	1	0	711	1209	540	1038	0	917	41.19	1209	32.51	1532
Chr1:13069460:13069953:+	OSA_circ00626_Os01g0332100|Chr1(+):(12871778-12871943)(12871778-12871943)(12872028-12872239)(12872493-12872986)(12872493-12872986)	100	494	0	0	1	494	545	1038	0	913	99.8	494	32.18	1532
Chr1:1316335:1318561:+	OSA_circ00072_Os01g0125800|Chr1(+):(1415534-1415720)(1415534-1415720)	100	188	0	0	1	188	1	188	2.08e-94	348	8.4	2227	50	374
Chr1:13330506:13334175:-	Os_ciR5728_OS01G0337600|Chr1(-):(13248330-13248508)(13248330-13248508)(13248508-13248639)(13248331-13248438)	99.681	313	0	1	1855	2166	492	180	1.87e-161	571	8.47	3670	52.17	598
Chr1:13332011:13334175:-	Os_ciR5728_OS01G0337600|Chr1(-):(13248330-13248508)(13248330-13248508)(13248508-13248639)(13248331-13248438)	99.679	312	0	1	1855	2165	492	181	3.95e-161	569	14.32	2165	52.01	598
Chr1:13335259:13341367:-	Os_ciR4236_OS01G0337600|Chr1(-):(13254816-13259156)(13254816-13259156)(13259156-13259255)(13258991-13259075)(13258851-13258900)(13258715-13258780)(13257609-13257688)(13257123-13257182)(13256311-13256410)(13256159-13256236)(13255951-13256018)(13255804-13255872)(13255626-13255703)(13255442-13255537)(13254649-13254887)(13254887-13259255)	99.77	3042	5	2	1	3041	12653	9613	0	5578	49.76	6109	21.38	14220
Chr1:13338495:13341367:-	Os_ciR4236_OS01G0337600|Chr1(-):(13254816-13259156)(13254816-13259156)(13259156-13259255)(13258991-13259075)(13258851-13258900)(13258715-13258780)(13257609-13257688)(13257123-13257182)(13256311-13256410)(13256159-13256236)(13255951-13256018)(13255804-13255872)(13255626-13255703)(13255442-13255537)(13254649-13254887)(13254887-13259255)	99.791	2873	5	1	1	2873	2873	2	0	5271	99.97	2873	20.19	14220
Chr1:13338495:13343813:-	Os_ciR4236_OS01G0337600|Chr1(-):(13254816-13259156)(13254816-13259156)(13259156-13259255)(13258991-13259075)(13258851-13258900)(13258715-13258780)(13257609-13257688)(13257123-13257182)(13256311-13256410)(13256159-13256236)(13255951-13256018)(13255804-13255872)(13255626-13255703)(13255442-13255537)(13254649-13254887)(13254887-13259255)	99.73	4442	10	2	879	5319	8783	4343	0	8135	83.47	5319	31.22	14220
Chr1:1470625:1471849:-	Os_ciR5761_OS01G0128400|Chr1(-):(1572524-1573612)(1572524-1573612)(1573612-1573749)(1573376-1573497)(1573136-1573268)(1572919-1573048)(1572737-1572816)(1572525-1572656)	99.918	1226	0	1	1	1225	2316	1091	0	2257	99.92	1225	42.05	2913
Chr1:1472593:1473813:-	Os_ciR4450_OS01G0128400|Chr1(-):(1573611-1575576)(1573611-1575576)(1575576-1575713)(1574493-1574678)(1573612-1573749)	99.918	1222	0	1	1	1221	4070	2849	0	2250	99.92	1221	27.79	4394
Chr1:14764421:14770143:+	OSA_circ09217_intergenic|Chr1(-):(14307602-14307476)	99.213	127	1	0	994	1120	127	1	2.03e-58	230	2.2	5723	99.21	127
Chr1:14817474:14818575:-	OSA_circ00651_Os01g0356400|Chr1(-):(14351752-14351256)(14351752-14351256)(14350935-14350674)	99.8	500	1	0	1	500	498	997	0	918	45.28	1102	39.73	1256
Chr1:14852062:14859333:-	OSA_circ00652_Os01g0356500|Chr1(-):(14397542-14397355)(14397542-14397355)(14397267-14397171)(14395579-14395507)	100	188	0	0	1	188	1	188	6.83e-94	348	2.57	7272	34.25	546
Chr1:14858962:14859333:-	OSA_circ00652_Os01g0356500|Chr1(-):(14397542-14397355)(14397542-14397355)(14397267-14397171)(14395579-14395507)	100	188	0	0	1	188	1	188	3.28e-95	348	50.27	372	34.25	546
Chr1:15556971:15559029:-	OSA_circ00672_Os01g0367300|Chr1(-):(15011569-15009831)(15011569-15009831)	98.83	1539	18	0	1	1539	1	1539	0	2743	74.7	2059	44.22	3478
Chr1:15600595:15601780:+	OSA_circ00674_Os01g0367700|Chr1(+):(15064217-15064317)(15064217-15064317)(15065992-15066109)	100	103	0	0	1084	1186	100	202	1.95e-47	191	8.6	1186	31.87	320
Chr1:1571927:1573446:-	OSA_circ00085_Os01g0130000|Chr1(-):(1674181-1673607)(1674181-1673607)	100	340	0	0	1181	1520	575	914	4.5e-179	628	22.3	1520	29.48	1150
Chr1:15956569:15958007:-	Os_ciR5759_OS01G0375000|Chr1(-):(15464632-15464805)(15464632-15464805)(15464805-15464887)	95.88	267	8	3	145	410	431	167	4.63e-119	429	18.42	1439	61.25	431
Chr1:16483180:16485334:+	OSA_circ00689_Os01g0383700|Chr1(+):(16051865-16051942)(16051865-16051942)(16052359-16052531)	100	175	0	0	1579	1753	155	329	3.38e-87	324	8.07	2155	52.89	329
Chr1:16996800:17005793:+	OSA_circ00691_Os01g0390400|Chr1(+):(16481719-16481817)(16481719-16481817)(16482753-16482805)(16483250-16483369)(16483440-16484091)	99.695	655	2	0	188	842	369	1023	0	1199	7.27	8994	63.93	1023
Chr1:17162840:17165727:+	OSA_circ11775_other|Chr4(+):(4750727-4753216)	97.392	2492	42	7	418	2888	1	2490	0	4220	85.53	2888	99.96	2490
Chr1:17162840:17168730:+	OSA_circ11775_other|Chr4(+):(4750727-4753216)	97.392	2492	42	7	418	2888	1	2490	0	4220	41.93	5891	99.96	2490
Chr1:1778537:1779676:+	OSA_circ00096_Os01g0133400|Chr1(+):(1846165-1846297)(1846165-1846297)(1846404-1846503)	98.551	138	2	0	578	715	129	266	1.42e-63	244	12.02	1140	37.43	366
Chr1:1779119:1779676:+	OSA_circ00096_Os01g0133400|Chr1(+):(1846165-1846297)(1846165-1846297)(1846404-1846503)	99.254	134	1	0	1	134	1	134	2.44e-63	243	23.84	558	36.34	366
Chr1:1780048:1781228:+	OSA_circ00099_Os01g0133400|Chr1(+):(1847273-1847426)(1847273-1847426)	100	156	0	0	177	332	153	308	6.7e-77	289	13.12	1181	50.32	308
Chr1:17943881:17947466:+	OSA_circ00723_Os01g0502400|Chr1(+):(17399115-17399291)(17399115-17399291)(17399383-17399533)(17399633-17399719)	100	182	0	0	1071	1252	176	357	7.27e-91	337	5.05	3586	30.57	592
Chr1:17944953:17947466:+	OSA_circ00723_Os01g0502400|Chr1(+):(17399115-17399291)(17399115-17399291)(17399383-17399533)(17399633-17399719)	100	180	0	0	1	180	178	357	6.57e-90	333	7.12	2514	30.24	592
Chr1:17944953:17949821:+	OSA_circ00723_Os01g0502400|Chr1(+):(17399115-17399291)(17399115-17399291)(17399383-17399533)(17399633-17399719)	100	180	0	0	1	180	178	357	1.28e-89	333	3.68	4869	30.24	592
Chr1:18217563:18220192:-	Os_ciR5780_OS01G0506200|Chr1(-):(17617032-17620401)(17617032-17620401)(17620401-17620495)(17618544-17618597)(17618297-17618434)(17617247-17617304)(17617033-17617147)	99.49	1569	6	1	1	1569	4936	3370	0	2852	59.62	2630	21.75	7200
Chr1:18217563:18222092:-	Os_ciR5780_OS01G0506200|Chr1(-):(17617032-17620401)(17617032-17620401)(17620401-17620495)(17618544-17618597)(17618297-17618434)(17617247-17617304)(17617033-17617147)	99.481	3470	13	3	1	3469	6835	3370	0	6303	76.56	4530	48.12	7200
Chr1:18218626:18222092:-	Os_ciR5780_OS01G0506200|Chr1(-):(17617032-17620401)(17617032-17620401)(17620401-17620495)(17618544-17618597)(17618297-17618434)(17617247-17617304)(17617033-17617147)	99.481	3468	13	3	1	3467	6835	3372	0	6300	99.97	3467	48.1	7200
Chr1:18219892:18222092:-	Chr1_17618296_17620495_OS01G0506200|Chr1(-):(17618296-17620401)(17618296-17620401)(17620401-17620495)(17618544-17618597)(17618297-17618434)	99.546	2202	7	2	1	2201	4307	2108	0	4008	99.95	2201	48.88	4499
Chr1:18219892:18224563:-	Chr1_17618296_17620495_OS01G0506200|Chr1(-):(17618296-17620401)(17618296-17620401)(17620401-17620495)(17618544-17618597)(17618297-17618434)	99.546	2202	7	2	2472	4672	4307	2108	0	4008	47.09	4672	48.88	4499
Chr1:18219892:18226617:-	Chr1_17618296_17620495_OS01G0506200|Chr1(-):(17618296-17620401)(17618296-17620401)(17620401-17620495)(17618544-17618597)(17618297-17618434)	99.546	2202	7	2	4526	6726	4307	2108	0	4008	32.71	6726	48.88	4499
Chr1:18220530:18221073:-	Os_ciR5782_intronic|Chr1(/):(17618932-17619476)	99.265	544	4	0	1	544	545	2	0	983	99.82	544	99.63	545
Chr1:18322495:18323460:+	OSA_circ00738_Os01g0507900|Chr1(+):(17750709-17750884)(17750709-17750884)(17751214-17751309)(17751395-17751674)	100	282	0	0	685	966	447	728	4.94e-147	521	29.09	966	38.6	728
Chr1:18607081:18608367:+	Os_ciR5787_OS01G0510100|Chr1(+):(17905649-17905736)(17905649-17905736)(17906086-17906223)(17905648-17906711)(17906711-17906935)	99.457	1288	6	1	1	1287	316	1603	0	2338	99.92	1287	80.29	1603
Chr1:18607081:18608681:+	Os_ciR5787_OS01G0510100|Chr1(+):(17905649-17905736)(17905649-17905736)(17906086-17906223)(17905648-17906711)(17906711-17906935)	99.457	1288	6	1	1	1287	316	1603	0	2338	80.32	1601	80.29	1603
Chr1:18607081:18609020:+	Os_ciR5787_OS01G0510100|Chr1(+):(17905649-17905736)(17905649-17905736)(17906086-17906223)(17905648-17906711)(17906711-17906935)	99.457	1288	6	1	1	1287	316	1603	0	2338	66.29	1940	80.29	1603
Chr1:18662895:18665684:-	OSA_circ10266_other|Chr1(+):(17966290-17966397)	100	108	0	0	598	705	108	1	7.72e-50	200	3.84	2790	99.07	108
Chr1:18743362:18746206:-	OSA_circ00749_Os01g0511800|Chr1(-):(18030344-18029331)(18030344-18029331)(18029234-18027549)(18027084-18027023)(18026868-18026557)	99.172	1690	10	2	373	2060	2027	3714	0	3040	59.3	2845	41.27	4088
Chr1:18760774:18761398:+	Os_ciR5791_OS01G0512100|Chr1(+):(18043256-18043379)(18043256-18043379)(18044120-18044202)(18044292-18044403)(18044475-18044579)(18044694-18044744)(18047494-18047583)(18047667-18047775)(18043255-18047850)(18047850-18047998)	99.68	625	2	0	1	625	1664	2288	0	1144	99.84	625	11.26	5543
Chr1:18764146:18764801:+	Os_ciR5791_OS01G0512100|Chr1(+):(18043256-18043379)(18043256-18043379)(18044120-18044202)(18044292-18044403)(18044475-18044579)(18044694-18044744)(18047494-18047583)(18047667-18047775)(18043255-18047850)(18047850-18047998)	99.802	506	0	1	1	505	5038	5543	0	928	76.83	656	9.11	5543
Chr1:18810130:18816715:-	Os_ciR5792_other|Chr1(/):(18088060-18092662)	99.436	4609	19	4	1900	6507	4603	1	0	8360	69.95	6586	99.98	4603
Chr1:18892009:18892567:+	Os_ciR2715_OS01G0513900|Chr1(+):(18152219-18152533)(18152219-18152533)(18152688-18152777)(18152863-18152963)(18153065-18153178)(18153272-18153353)(18153483-18153550)(18153638-18153697)(18153776-18153900)(18154554-18154752)(18154833-18154964)(18152218-18155043)(18155043-18155135)	99.821	559	1	0	1	559	1603	2161	0	1027	99.82	559	12.35	4520
Chr1:18892009:18892753:+	Os_ciR2715_OS01G0513900|Chr1(+):(18152219-18152533)(18152219-18152533)(18152688-18152777)(18152863-18152963)(18153065-18153178)(18153272-18153353)(18153483-18153550)(18153638-18153697)(18153776-18153900)(18154554-18154752)(18154833-18154964)(18152218-18155043)(18155043-18155135)	99.866	745	1	0	1	745	1603	2347	0	1371	99.87	745	16.46	4520
Chr1:18892009:18892968:+	Os_ciR2715_OS01G0513900|Chr1(+):(18152219-18152533)(18152219-18152533)(18152688-18152777)(18152863-18152963)(18153065-18153178)(18153272-18153353)(18153483-18153550)(18153638-18153697)(18153776-18153900)(18154554-18154752)(18154833-18154964)(18152218-18155043)(18155043-18155135)	99.896	960	1	0	1	960	1603	2562	0	1768	99.9	960	21.22	4520
Chr1:18892009:18893142:+	Os_ciR2715_OS01G0513900|Chr1(+):(18152219-18152533)(18152219-18152533)(18152688-18152777)(18152863-18152963)(18153065-18153178)(18153272-18153353)(18153483-18153550)(18153638-18153697)(18153776-18153900)(18154554-18154752)(18154833-18154964)(18152218-18155043)(18155043-18155135)	99.824	1135	1	1	1	1134	1603	2737	0	2084	99.91	1134	25.09	4520
Chr1:18892009:18893486:+	Os_ciR2715_OS01G0513900|Chr1(+):(18152219-18152533)(18152219-18152533)(18152688-18152777)(18152863-18152963)(18153065-18153178)(18153272-18153353)(18153483-18153550)(18153638-18153697)(18153776-18153900)(18154554-18154752)(18154833-18154964)(18152218-18155043)(18155043-18155135)	99.865	1479	1	1	1	1478	1603	3081	0	2719	99.93	1478	32.7	4520
Chr1:18892009:18893689:+	Os_ciR2715_OS01G0513900|Chr1(+):(18152219-18152533)(18152219-18152533)(18152688-18152777)(18152863-18152963)(18153065-18153178)(18153272-18153353)(18153483-18153550)(18153638-18153697)(18153776-18153900)(18154554-18154752)(18154833-18154964)(18152218-18155043)(18155043-18155135)	99.881	1682	1	1	1	1681	1603	3284	0	3094	99.94	1681	37.19	4520
Chr1:18892009:18893689:-	Os_ciR2715_OS01G0513900|Chr1(+):(18152219-18152533)(18152219-18152533)(18152688-18152777)(18152863-18152963)(18153065-18153178)(18153272-18153353)(18153483-18153550)(18153638-18153697)(18153776-18153900)(18154554-18154752)(18154833-18154964)(18152218-18155043)(18155043-18155135)	99.881	1682	1	1	1	1681	3284	1603	0	3094	99.94	1681	37.19	4520
Chr1:18892009:18894541:+	Os_ciR2715_OS01G0513900|Chr1(+):(18152219-18152533)(18152219-18152533)(18152688-18152777)(18152863-18152963)(18153065-18153178)(18153272-18153353)(18153483-18153550)(18153638-18153697)(18153776-18153900)(18154554-18154752)(18154833-18154964)(18152218-18155043)(18155043-18155135)	99.842	2534	3	1	1	2533	1603	4136	0	4656	99.96	2533	56.04	4520
Chr1:18892009:18894924:+	Os_ciR2715_OS01G0513900|Chr1(+):(18152219-18152533)(18152219-18152533)(18152688-18152777)(18152863-18152963)(18153065-18153178)(18153272-18153353)(18153483-18153550)(18153638-18153697)(18153776-18153900)(18154554-18154752)(18154833-18154964)(18152218-18155043)(18155043-18155135)	99.794	2918	4	2	1	2916	1603	4520	0	5354	99.97	2916	64.54	4520
Chr1:18892009:18896344:+	Os_ciR2715_OS01G0513900|Chr1(+):(18152219-18152533)(18152219-18152533)(18152688-18152777)(18152863-18152963)(18153065-18153178)(18153272-18153353)(18153483-18153550)(18153638-18153697)(18153776-18153900)(18154554-18154752)(18154833-18154964)(18152218-18155043)(18155043-18155135)	99.794	2918	4	2	1	2916	1603	4520	0	5354	67.23	4336	64.54	4520
Chr1:19643044:19646361:+	Os_ciR3503_OS01G0527400|Chr1(+):(18926824-18926958)(18926824-18926958)(18926958-18928266)(18927281-18927364)(18927985-18928041)(18926878-18928180)(18928180-18928266)	99.516	1446	6	1	1874	3318	134	1579	0	2630	43.52	3318	46.46	3110
Chr1:19644919:19646361:+	Os_ciR3503_OS01G0527400|Chr1(+):(18926824-18926958)(18926824-18926958)(18926958-18928266)(18927281-18927364)(18927985-18928041)(18926878-18928180)(18928180-18928266)	99.515	1444	6	1	1	1443	136	1579	0	2627	99.93	1443	46.4	3110
Chr1:19644974:19646361:+	Os_ciR3503_OS01G0527400|Chr1(+):(18926824-18926958)(18926824-18926958)(18926958-18928266)(18927281-18927364)(18927985-18928041)(18926878-18928180)(18928180-18928266)	99.496	1389	6	1	1	1388	191	1579	0	2525	99.93	1388	44.63	3110
Chr1:19703680:19708192:+	OSA_circ09228_intergenic|Chr1(+):(18983893-18988403)	99.38	4518	16	6	1	4513	1	4511	0	8178	99.98	4513	99.98	4511
Chr1:20113184:20116677:-	OSA_circ10278_other|Chr1(-):(19321212-19317719)	99.714	3495	8	2	1	3494	1	3494	0	6397	99.97	3494	99.97	3494
Chr1:20201101:20208274:-	OSA_circ08760_intronic|Chr1(-):(19403266-19399667)	99.944	3600	0	1	5	3602	1	3600	0	6636	50.14	7174	99.97	3600
Chr1:20202370:20208274:-	OSA_circ08760_intronic|Chr1(-):(19403266-19399667)	99.944	3600	0	1	5	3602	1	3600	0	6636	60.91	5905	99.97	3600
Chr1:20204677:20208274:-	OSA_circ08760_intronic|Chr1(-):(19403266-19399667)	99.944	3596	0	1	5	3598	1	3596	0	6628	99.86	3598	99.86	3600
Chr1:20485132:20486654:+	OSA_circ00795_Os01g0538000|Chr1(+):(19683365-19683439)(19683365-19683439)(19684092-19684529)(19684600-19684887)	100	440	0	0	726	1165	149	588	0	813	28.82	1523	50.11	876
Chr1:20486217:20486654:+	OSA_circ00795_Os01g0538000|Chr1(+):(19683365-19683439)(19683365-19683439)(19684092-19684288)(19684450-19684529)(19684600-19684887)	100	288	0	0	151	438	428	715	1e-150	532	65.53	438	40.14	715
Chr1:20682080:20683317:+	Os_ciR2231_intergenic|Chr1(/):(19879230-19880468)	100	1238	0	0	1	1238	2	1239	0	2287	99.92	1238	99.84	1239
Chr1:21287501:21293740:-	Os_ciR1902_OS01G0549200|Chr1(-):(20491060-20497199)(20491060-20497199)(20497199-20497300)(20496955-20497101)(20495874-20495966)(20494782-20494833)(20494577-20494688)(20493156-20493346)(20492986-20493053)(20492238-20492302)(20491061-20491103)	99.968	6241	1	1	1	6240	12382	6142	0	11513	99.98	6240	47.44	13153
Chr1:21291017:21292406:-	Os_ciR1902_OS01G0549200|Chr1(-):(20491060-20497199)(20491060-20497199)(20497199-20497300)(20496955-20497101)(20495874-20495966)(20494782-20494833)(20494577-20494688)(20493156-20493346)(20492986-20493053)(20492238-20492302)(20491061-20491103)	100	1390	0	0	1	1390	4907	3518	0	2567	99.93	1390	10.56	13153
Chr1:21291017:21293740:-	Os_ciR1902_OS01G0549200|Chr1(-):(20491060-20497199)(20491060-20497199)(20497199-20497300)(20496955-20497101)(20495874-20495966)(20494782-20494833)(20494577-20494688)(20493156-20493346)(20492986-20493053)(20492238-20492302)(20491061-20491103)	99.927	2725	1	1	1	2724	12382	9658	0	5020	99.96	2724	20.71	13153
Chr1:21382361:21384067:-	OSA_circ00807_Os01g0550100|Chr1(-):(20587604-20587459)(20587604-20587459)	99.333	150	0	1	1	150	1	149	3.53e-71	270	8.73	1707	50.68	292
Chr1:21580218:21580776:-	Os_ciR3504_OS01G0552850|Chr1(+):(20784623-20784624)(20784623-20784624)(20784624-20785182)	100	559	0	0	1	559	563	5	0	1033	99.82	559	99.11	563
Chr1:21951765:21952793:+	Chr1_21160402_21160540_OS01G0558850|Chr1(+):(21160402-21160403)(21160402-21160403)(21160403-21160540)	100	138	0	0	1	138	5	142	5.9e-67	255	13.31	1029	96.48	142
Chr1:21956883:21957695:+	Os_ciR5830_LOC_Os01g37825|Chr1(/):(21165520-21166333)(21165520-21166333)	100	813	0	0	1	813	2	814	0	1502	99.88	813	49.88	1628
Chr1:22585746:22587844:-	Os_ciR5838_OS01G0566900|Chr1(-):(21700701-21702678)(21700701-21702678)(21702678-21702809)(21702527-21702577)(21702022-21702118)(21701092-21701138)(21700702-21700918)	99.241	2109	6	4	1	2099	4088	1980	0	3797	99.95	2099	46.84	4500
Chr1:22586164:22587797:-	Os_ciR5838_OS01G0566900|Chr1(-):(21700701-21702678)(21700701-21702678)(21702678-21702809)(21702527-21702577)(21702022-21702118)(21701092-21701138)(21700702-21700918)	99.027	1644	6	4	1	1634	4041	2398	0	2939	99.94	1634	36.51	4500
Chr1:2274847:2275786:+	Os_ciR3506_OS01G0142300|Chr1(+):(2275889-2275955)(2275889-2275955)(2276040-2276110)(2276550-2276667)(2275888-2276755)(2276755-2276828)	99.894	941	0	1	1	940	325	1265	0	1731	99.89	940	74.31	1265
Chr1:22833053:22834005:-	OSA_circ00866_Os01g0571166|Chr1(-):(21927055-21926882)(21927055-21926882)	99.425	174	1	0	1	174	1	174	2.47e-85	316	18.15	953	49.71	348
Chr1:23017338:23017884:+	OSA_circ00870_Os01g0575000|Chr1(+):(22121500-22121646)(22121500-22121646)(22121756-22121820)(22121942-22122046)(22123044-22123114)(22123204-22123267)(22123371-22123436)(22123563-22123610)(22123695-22123757)(22123835-22123891)(22123980-22124138)(22124214-22124282)(22124367-22124458)(22123702-22123757)(22123835-22123891)(22123980-22124138)(22124214-22124282)(22124367-22124458)	100	148	0	0	1	148	148	295	8.48e-73	274	26.87	547	9.27	1586
Chr1:23017338:23020296:+	Os_ciR5846_OS01G0575000|Chr1(+):(22121942-22122046)(22121942-22122046)(22122046-22124458)(22123044-22123114)(22123204-22123267)(22123371-22123436)(22123563-22123610)(22123695-22123757)(22123835-22123891)(22123980-22124138)(22124214-22124282)(22121943-22124367)(22124367-22124458)	99.722	2518	6	1	443	2959	106	2623	0	4610	85.03	2959	43.87	5737
Chr1:23049050:23051621:-	Os_ciR5851_OS01G0575500|Chr1(-):(22164026-22165892)(22164026-22165892)(22165892-22166073)(22165337-22165408)(22165086-22165246)(22164918-22164956)(22164027-22164235)	99.174	2057	7	5	519	2572	3918	1869	0	3696	79.82	2572	46.6	4397
Chr1:23061692:23063384:-	Os_ciR5852_OS01G0575500|Chr1(-):(22174469-22178196)(22174469-22178196)(22178196-22178337)(22177971-22178071)(22177808-22177871)(22177498-22177611)(22176645-22176865)(22175875-22175929)(22175441-22175530)(22174470-22174665)	99.764	1694	3	1	1	1693	7598	5905	0	3105	99.94	1693	20.06	8439
Chr1:23474168:23474950:-	Os_ciR5856_OS01G0582400|Chr1(-):(22592015-22595396)(22592015-22595396)(22595396-22595574)(22595188-22595286)(22594943-22595046)(22594716-22594860)(22593315-22593537)(22593089-22593128)(22592326-22592533)(22592016-22592156)	99.807	519	1	0	1	519	519	1	0	953	66.16	783	6.55	7903
Chr1:23475732:23477463:-	Os_ciR5856_OS01G0582400|Chr1(-):(22592015-22595396)(22592015-22595396)(22595396-22595574)(22595188-22595286)(22594943-22595046)(22594716-22594860)(22593315-22593537)(22593089-22593128)(22592326-22592533)(22592016-22592156)	99.769	1732	4	0	1	1732	3032	1301	0	3177	99.94	1732	21.9	7903
Chr1:23605220:23606600:+	Os_ciR5858_LOC_Os01g40250|Chr1(/):(22712318-22713485)(22712318-22713485)	100	1168	0	0	1	1168	2	1169	0	2158	84.5	1381	49.96	2336
Chr1:23661471:23663189:+	Os_ciR5862_OS01G0585600|Chr1(+):(22768520-22769785)(22768520-22769785)(22769785-22770594)(22770060-22770238)(22769676-22770502)(22770502-22770594)	99.826	1720	2	1	1	1719	1267	2986	0	3158	99.94	1719	38.71	4441
Chr1:23663005:23663676:+	Os_ciR5862_OS01G0585600|Chr1(+):(22769281-22769785)(22769281-22769785)(22769785-22770594)(22770060-22770238)(22769676-22770502)(22770502-22770594)	100	542	0	0	1	542	1280	1821	0	1002	80.51	672	18.53	2919
Chr1:23663005:23664606:+	Os_ciR5862_OS01G0585600|Chr1(+):(22769281-22769785)(22769281-22769785)(22769785-22770594)(22770060-22770238)(22769676-22770502)(22770502-22770594)	100	542	0	0	1	542	1280	1821	0	1002	33.77	1602	18.53	2919
Chr1:23669901:23675469:+	Os_ciR1597_other|Chr1(/):(22776931-22782500)	99.964	5569	2	0	1	5569	2	5570	0	10274	99.98	5569	99.96	5570
Chr1:23804135:23805590:-	Os_ciR5871_OS01G0588550|Chr1(+):(22921264-22921406)(22921264-22921406)(22921406-22921840)(22921271-22921502)(22921502-22921840)	99.827	579	0	1	1	578	721	143	0	1062	39.63	1456	44.74	1292
Chr1:23805022:23805590:-	Os_ciR5871_OS01G0588550|Chr1(+):(22921264-22921406)(22921264-22921406)(22921406-22921840)(22921271-22921502)(22921502-22921840)	99.825	570	0	1	1	569	721	152	0	1046	99.82	569	44.04	1292
Chr1:24146166:24147679:+	Os_ciR5880_LOC_Os01g40990|Chr1(/):(23191775-23192934)(23191775-23192934)	100	859	0	0	656	1514	1	859	0	1587	56.67	1514	36.98	2320
Chr1:24161420:24168501:+	Os_ciR4465_LOC_Os01g40990|Chr1(/):(23206365-23207051)(23206365-23207051)	99.854	687	1	0	1	687	2	688	0	1264	9.69	7082	49.93	1374
Chr1:24527759:24528714:+	OSA_circ00967_Os01g0600200|Chr1(+):(23572432-23572599)(23572432-23572599)(23572810-23572901)	100	169	0	0	788	956	168	336	3.2e-84	313	17.57	956	39.25	428
Chr1:24551389:24551722:+	OSA_circ00974_Os01g0600900|Chr1(+):(23607363-23608541)(23607363-23608541)	100	334	0	0	1	334	461	794	2.02e-176	617	99.7	334	14.12	2358
Chr1:24551393:24551726:-	OSA_circ00974_Os01g0600900|Chr1(+):(23607363-23608541)(23607363-23608541)	100	334	0	0	1	334	798	465	2.02e-176	617	99.7	334	14.12	2358
Chr1:24835059:24837382:-	Os_ciR5890_OS01G0604700|Chr1(-):(23815420-23817631)(23815420-23817631)(23817631-23817745)(23817288-23817394)(23816756-23816881)(23816533-23816653)(23816362-23816450)(23816114-23816223)(23815979-23816018)(23815187-23815617)(23815617-23817745)	99.656	2326	6	2	1	2324	4539	2214	0	4250	99.96	2324	30.23	7692
Chr1:24959819:24961358:-	OSA_circ00980_Os01g0607400|Chr1(-):(23940162-23939998)(23940162-23939998)(23939901-23939782)(23939077-23938871)(23938782-23938399)(23943781-23943550)(23943064-23942873)	98.605	215	3	0	1081	1295	443	657	1.41e-104	381	13.9	1540	14.61	1465
Chr1:24963281:24968281:-	Os_ciR5897_OS01G0607400|Chr1(-):(23944734-23945578)(23944734-23945578)(23945578-23945660)(23944937-23945024)(23944735-23944810)	99.785	932	1	1	1458	2388	1777	846	0	1709	18.6	5001	48.06	1937
Chr1:24964033:24968281:-	Os_ciR5897_OS01G0607400|Chr1(-):(23944734-23945578)(23944734-23945578)(23945578-23945660)(23944937-23945024)(23944735-23944810)	99.785	932	1	1	1458	2388	1777	846	0	1709	21.89	4249	48.06	1937
Chr1:24964710:24968281:-	Os_ciR5897_OS01G0607400|Chr1(-):(23944734-23945578)(23944734-23945578)(23945578-23945660)(23944937-23945024)(23944735-23944810)	99.785	932	1	1	1458	2388	1777	846	0	1709	26.04	3572	48.06	1937
Chr1:24966097:24968281:-	Os_ciR5897_OS01G0607400|Chr1(-):(23944734-23945578)(23944734-23945578)(23945578-23945660)(23944937-23945024)(23944735-23944810)	99.726	729	1	1	1458	2185	1777	1049	0	1334	33.27	2185	37.58	1937
Chr1:25319163:25327923:-	OSA_circ09233_intergenic|Chr1(-):(24282656-24281274)	99.633	1364	5	0	1	1364	20	1383	0	2492	15.56	8761	98.55	1383
Chr1:25326560:25327923:-	OSA_circ09233_intergenic|Chr1(-):(24282656-24281274)	99.633	1364	5	0	1	1364	20	1383	0	2492	99.93	1364	98.55	1383
Chr1:25326560:25327942:-	OSA_circ09233_intergenic|Chr1(-):(24282656-24281274)	99.638	1383	5	0	1	1383	1	1383	0	2527	99.93	1383	99.93	1383
Chr1:25326560:25328192:-	OSA_circ09233_intergenic|Chr1(-):(24282656-24281274)	99.638	1383	5	0	251	1633	1	1383	0	2527	84.63	1633	99.93	1383
Chr1:25329945:25330306:-	OSA_circ00996_Os01g0612600|Chr1(-):(24285306-24282911)(24285306-24282911)	99.724	362	0	1	1	362	190	550	0	662	99.72	362	7.51	4792
Chr1:25416478:25419864:-	Os_ciR5905_OS01G0613900|Chr1(-):(24354330-24357643)(24354330-24357643)(24357643-24357714)(24357123-24357206)(24355375-24356542)(24354170-24354496)(24354496-24357714)	99.675	3388	7	3	1	3387	6700	3316	0	6192	99.97	3387	29.43	11498
Chr1:25420842:25421401:-	Os_ciR5906_OS01G0613900|Chr1(-):(24358695-24358791)(24358695-24358791)(24358395-24358452)(24358025-24358181)(24357643-24357714)(24357123-24357206)(24355375-24356542)(24354170-24354496)(24354496-24358807)	100	113	0	0	448	560	6372	6260	2.49e-53	209	20	560	1.76	6372
Chr1:2543379:2545128:-	Os_ciR2342_OS01G0147950|Chr1(+):(2590547-2590718)(2590547-2590718)(2590718-2592163)(2591201-2591330)(2591601-2591692)(2590621-2592046)(2592046-2592163)	99.691	1618	4	1	1	1617	1790	173	0	2959	92.34	1750	45.47	3556
Chr1:2543587:2545128:-	Os_ciR2342_OS01G0147950|Chr1(+):(2590547-2590718)(2590547-2590718)(2590718-2592163)(2591201-2591330)(2591601-2591692)(2590621-2592046)(2592046-2592163)	99.676	1543	4	1	1	1542	1790	248	0	2820	99.94	1542	43.36	3556
Chr1:2544163:2545128:-	Os_ciR2342_OS01G0147950|Chr1(+):(2590547-2590718)(2590547-2590718)(2590718-2592163)(2591201-2591330)(2591601-2591692)(2590621-2592046)(2592046-2592163)	99.689	966	3	0	1	966	1790	825	0	1768	99.9	966	27.14	3556
Chr1:2555068:2556526:+	Os_ciR5086_OS01G0148000|Chr1(+):(2602470-2602598)(2602470-2602598)	99.27	137	0	1	119	254	1	137	5.07e-64	246	9.25	1459	52.71	258
Chr1:25604606:25613579:-	Os_ciR5911_OS01G0617500|Chr1(-):(24535136-24538931)(24535136-24538931)(24538931-24539044)(24538653-24538784)(24537716-24537772)(24536840-24536937)(24536714-24536772)(24536510-24536621)(24536327-24536427)(24534950-24535763)(24535763-24539044)	99.668	3920	8	5	5056	8974	7713	3798	0	7162	43.66	8974	31.67	12361
Chr1:25608588:25609039:-	Os_ciR4466_OS01G0617500|Chr1(-):(24538930-24539898)(24538930-24539898)(24539898-24540026)(24539650-24539732)(24539337-24539567)(24539116-24539248)(24538931-24539044)	100	452	0	0	1	452	638	187	0	835	99.78	452	17.16	2628
Chr1:25611346:25613579:-	Os_ciR5912_OS01G0617500|Chr1(-):(24541204-24544002)(24541204-24544002)(24544002-24544107)(24543469-24543540)(24543270-24543385)(24541874-24542006)(24541580-24541657)(24541361-24541414)(24541205-24541275)	99.776	2235	4	1	1	2234	5704	3470	0	4098	99.96	2234	35.87	6228
Chr1:25655385:25658066:+	OSA_circ01018_Os01g0618200|Chr1(+):(24586628-24586755)(24586628-24586755)(24586827-24586932)	100	130	0	0	1	130	129	258	4.37e-62	241	4.81	2682	35.64	362
Chr1:25687312:25687556:-	Chr1_24615786_24616037_intergenic|Chr1(/):(24615786-24616037)	99.174	242	1	1	5	245	243	2	1.56e-121	435	97.96	245	95.63	252
Chr1:26036093:26037228:+	OSA_circ10363_other|Chr1(+):(24939924-24941059)	99.56	1136	5	0	1	1136	1	1136	0	2071	99.91	1136	99.91	1136
Chr1:26036093:26037674:+	OSA_circ10363_other|Chr1(+):(24939924-24941059)	99.56	1136	5	0	1	1136	1	1136	0	2071	71.74	1582	99.91	1136
Chr1:26036093:26038770:+	OSA_circ10363_other|Chr1(+):(24939924-24941059)	99.56	1136	5	0	1	1136	1	1136	0	2071	42.38	2678	99.91	1136
Chr1:26100498:26101324:+	Os_ciR3516_LOC_Os01g43630|Chr1(/):(24999797-25000627)(24999797-25000627)	99.879	827	1	0	1	827	2	828	0	1522	99.88	827	49.7	1662
Chr1:26145345:26146931:-	Os_ciR5927_OS01G0627500|Chr1(-):(25047926-25048111)(25047926-25048111)(25048111-25048187)(25047772-25048016)(25048016-25048187)	99.76	417	0	1	145	560	866	450	0	763	26.15	1587	48.04	866
Chr1:26227451:26227715:+	OSA_circ08768_intronic|Chr1(+):(25137421-25137673)	100	253	0	0	1	253	1	253	1.67e-131	468	95.09	265	99.6	253
Chr1:26241842:26242387:+	Os_ciR5930_OS01G0629900|Chr1(-):(25152908-25156288)(25152908-25156288)(25156288-25156696)(25155542-25155669)(25155375-25155434)(25154726-25154875)(25154476-25154631)(25154153-25154364)(25153900-25153998)(25153141-25153304)(25152108-25153055)(25153055-25156696)	100	546	0	0	1	546	8334	8879	0	1009	99.82	546	4.28	12730
Chr1:26241844:26242374:+	Os_ciR5930_OS01G0629900|Chr1(-):(25152908-25156288)(25152908-25156288)(25156288-25156696)(25155542-25155669)(25155375-25155434)(25154726-25154875)(25154476-25154631)(25154153-25154364)(25153900-25153998)(25153141-25153304)(25152108-25153055)(25153055-25156696)	100	531	0	0	1	531	8336	8866	0	981	99.81	531	4.16	12730
Chr1:26243443:26244418:-	Os_ciR5930_OS01G0629900|Chr1(-):(25152908-25156288)(25152908-25156288)(25156288-25156696)(25155542-25155669)(25155375-25155434)(25154726-25154875)(25154476-25154631)(25154153-25154364)(25153900-25153998)(25153141-25153304)(25152108-25153055)(25153055-25156696)	99.59	976	4	0	1	976	1968	993	0	1781	99.9	976	7.66	12730
Chr1:26244427:26244919:-	Os_ciR5930_OS01G0629900|Chr1(-):(25152908-25156288)(25152908-25156288)(25156288-25156696)(25155542-25155669)(25155375-25155434)(25154726-25154875)(25154476-25154631)(25154153-25154364)(25153900-25153998)(25153141-25153304)(25152108-25153055)(25153055-25156696)	99.594	493	2	0	1	493	2469	1977	0	900	99.8	493	3.86	12730
Chr1:26244918:26246239:-	Os_ciR5930_OS01G0629900|Chr1(-):(25152908-25156288)(25152908-25156288)(25156288-25156696)(25155542-25155669)(25155375-25155434)(25154726-25154875)(25154476-25154631)(25154153-25154364)(25153900-25153998)(25153141-25153304)(25152108-25153055)(25153055-25156696)	100	1322	0	0	1	1322	12730	11409	0	2442	99.92	1322	10.38	12730
Chr1:26245831:26246239:-	Os_ciR5930_OS01G0629900|Chr1(-):(25152908-25156288)(25152908-25156288)(25156288-25156696)(25155542-25155669)(25155375-25155434)(25154726-25154875)(25154476-25154631)(25154153-25154364)(25153900-25153998)(25153141-25153304)(25152108-25153055)(25153055-25156696)	100	409	0	0	1	409	7171	6763	0	756	99.76	409	3.21	12730
Chr1:26495770:26498379:-	OSA_circ01074_Os01g0633100|Chr1(+):(25358924-25359094)(25358924-25359094)	100	115	0	0	1	115	284	170	9.27e-54	213	4.37	2610	33.33	342
Chr1:26496910:26499137:+	OSA_circ01074_Os01g0633100|Chr1(+):(25358924-25359094)(25358924-25359094)	100	173	0	0	1358	1530	1	173	4.53e-86	320	7.72	2228	50.29	342
Chr1:26496910:26499515:+	OSA_circ01074_Os01g0633100|Chr1(+):(25358924-25359094)(25358924-25359094)	100	173	0	0	1358	1530	1	173	5.3e-86	320	6.6	2606	50.29	342
Chr1:26496910:26499515:-	OSA_circ01074_Os01g0633100|Chr1(+):(25358924-25359094)(25358924-25359094)	100	173	0	0	1077	1249	173	1	5.3e-86	320	6.6	2606	50.29	342
Chr1:26497539:26498815:+	OSA_circ01074_Os01g0633100|Chr1(+):(25358924-25359094)(25358924-25359094)	100	173	0	0	729	901	1	173	2.57e-86	320	13.47	1277	50.29	342
Chr1:26497539:26499137:+	OSA_circ01074_Os01g0633100|Chr1(+):(25358924-25359094)(25358924-25359094)	100	173	0	0	729	901	1	173	3.24e-86	320	10.76	1599	50.29	342
Chr1:26497539:26499515:-	OSA_circ01074_Os01g0633100|Chr1(+):(25358924-25359094)(25358924-25359094)	100	173	0	0	1077	1249	173	1	4.01e-86	320	8.7	1977	50.29	342
Chr1:26497539:26500617:+	OSA_circ01074_Os01g0633100|Chr1(+):(25358924-25359094)(25358924-25359094)	100	173	0	0	729	901	1	173	6.28e-86	320	5.59	3079	50.29	342
Chr1:26497550:26498392:+	OSA_circ01074_Os01g0633100|Chr1(+):(25358924-25359094)(25358924-25359094)	100	128	0	0	716	843	170	297	1.74e-61	237	15.07	843	37.13	342
Chr1:26497553:26498395:-	OSA_circ01074_Os01g0633100|Chr1(+):(25358924-25359094)(25358924-25359094)	100	131	0	0	1	131	300	170	3.74e-63	243	15.42	843	38.01	342
Chr1:26498267:26498624:+	OSA_circ01074_Os01g0633100|Chr1(+):(25358924-25359094)(25358924-25359094)	100	173	0	0	1	173	1	173	6.88e-87	320	48.04	358	50.29	342
Chr1:26498267:26498815:+	OSA_circ01074_Os01g0633100|Chr1(+):(25358924-25359094)(25358924-25359094)	100	173	0	0	1	173	1	173	1.08e-86	320	31.33	549	50.29	342
Chr1:26498267:26499137:+	OSA_circ01074_Os01g0633100|Chr1(+):(25358924-25359094)(25358924-25359094)	100	173	0	0	1	173	1	173	1.74e-86	320	19.75	871	50.29	342
Chr1:26498267:26499515:+	OSA_circ01074_Os01g0633100|Chr1(+):(25358924-25359094)(25358924-25359094)	100	173	0	0	1	173	1	173	2.52e-86	320	13.77	1249	50.29	342
Chr1:26498267:26499515:-	OSA_circ01074_Os01g0633100|Chr1(+):(25358924-25359094)(25358924-25359094)	100	173	0	0	1077	1249	173	1	2.52e-86	320	13.77	1249	50.29	342
Chr1:26498267:26501390:+	OSA_circ01074_Os01g0633100|Chr1(+):(25358924-25359094)(25358924-25359094)	100	173	0	0	1	173	1	173	6.37e-86	320	5.51	3124	50.29	342
Chr1:26498280:26498624:+	OSA_circ01074_Os01g0633100|Chr1(+):(25358924-25359094)(25358924-25359094)	100	160	0	0	1	160	14	173	1.11e-79	296	46.09	345	46.49	342
Chr1:26498308:26498806:+	OSA_circ01074_Os01g0633100|Chr1(+):(25358924-25359094)(25358924-25359094)	100	132	0	0	1	132	42	173	6.04e-64	244	26.25	499	38.3	342
Chr1:26500289:26500915:-	OSA_circ01075_Os01g0633100|Chr1(+):(25361168-25361274)(25361168-25361274)	100	109	0	0	299	407	214	106	4.68e-51	202	17.22	627	50.47	214
Chr1:26500293:26500920:+	OSA_circ01075_Os01g0633100|Chr1(+):(25361168-25361274)(25361168-25361274)	100	109	0	0	217	325	106	214	4.69e-51	202	17.2	628	50.47	214
Chr1:26500353:26500918:-	OSA_circ01075_Os01g0633100|Chr1(+):(25361168-25361274)(25361168-25361274)	100	109	0	0	302	410	214	106	4.21e-51	202	19.08	566	50.47	214
Chr1:26500511:26500916:+	OSA_circ01075_Os01g0633100|Chr1(+):(25361168-25361274)(25361168-25361274)	100	108	0	0	1	108	1	108	1.07e-50	200	26.35	406	50	214
Chr1:26500516:26500946:-	OSA_circ01075_Os01g0633100|Chr1(+):(25361168-25361274)(25361168-25361274)	100	103	0	0	329	431	108	6	6.84e-48	191	23.67	431	47.66	214
Chr1:26502994:26505295:+	OSA_circ01076_Os01g0633200|Chr1(+):(25364705-25364886)(25364705-25364886)	99.457	184	1	0	1060	1243	181	364	1.67e-90	335	7.95	2302	50.27	364
Chr1:2744471:2745689:+	OSA_circ00139_Os01g0151200|Chr1(+):(2772004-2772108)(2772004-2772108)(2772475-2772582)(2772681-2772742)(2773049-2773054)(2773062-2773088)(2772941-2773088)	100	109	0	0	909	1017	210	318	9.27e-51	202	8.86	1219	19.25	561
Chr1:27460743:27461150:+	OSA_circ01124_Os01g0651932|Chr1(+):(26366710-26366841)(26366710-26366841)(26366936-26367117)(26367230-26367362)	100	183	0	0	226	408	264	446	2.18e-92	339	44.61	408	31.43	579
Chr1:27460743:27461377:+	OSA_circ01125_Os01g0651932|Chr1(+):(26366936-26367117)(26366936-26367117)	100	184	0	0	227	410	1	184	9.64e-93	340	28.82	635	50.27	364
Chr1:27464242:27464655:-	OSA_circ01126_Os01g0652100|Chr1(-):(26370622-26370450)(26370622-26370450)(26370367-26370209)	100	174	0	0	1	174	1	174	2.23e-87	322	41.79	414	34.26	505
Chr1:27635539:27636015:-	Os_ciR5087_OS01G0654500|Chr1(-):(26533691-26533970)(26533691-26533970)(26533970-26534030)(26533636-26533761)(26533761-26534030)	99.747	396	0	1	83	477	1017	622	0	725	82.6	477	38.84	1017
Chr1:2763554:2766189:+	OSA_circ00147_Os01g0151600|Chr1(+):(2794604-2794737)(2794604-2794737)	99.254	134	1	0	2503	2636	1	134	1.19e-62	243	5.05	2636	49.63	268
Chr1:27683676:27683948:+	Os_ciR4474_OS01G0655400|Chr1(-):(26601979-26602703)(26601979-26602703)(26602703-26602748)	100	273	0	0	1	273	355	627	1.32e-142	505	99.63	273	18.18	1496
Chr1:27683678:27683901:+	Os_ciR4474_OS01G0655400|Chr1(-):(26601979-26602703)(26601979-26602703)(26602703-26602748)	100	224	0	0	1	224	357	580	1.84e-115	414	99.55	224	14.91	1496
Chr1:27683678:27683965:+	Os_ciR4474_OS01G0655400|Chr1(-):(26601979-26602703)(26601979-26602703)(26602703-26602748)	100	288	0	0	1	288	357	644	6.41e-151	532	99.65	288	19.18	1496
Chr1:27683679:27683902:-	Os_ciR4474_OS01G0655400|Chr1(-):(26601979-26602703)(26601979-26602703)(26602703-26602748)	100	224	0	0	1	224	581	358	1.84e-115	414	99.55	224	14.91	1496
Chr1:27683679:27683957:-	Os_ciR4474_OS01G0655400|Chr1(-):(26601979-26602703)(26601979-26602703)(26602703-26602748)	100	279	0	0	1	279	636	358	6.24e-146	516	99.64	279	18.58	1496
Chr1:27683707:27683958:+	Os_ciR4474_OS01G0655400|Chr1(-):(26601979-26602703)(26601979-26602703)(26602703-26602748)	100	252	0	0	1	252	386	637	5.7e-131	466	99.6	252	16.78	1496
Chr1:27683708:27683977:-	Os_ciR4474_OS01G0655400|Chr1(-):(26601979-26602703)(26601979-26602703)(26602703-26602748)	100	270	0	0	1	270	656	387	6.06e-141	499	99.63	270	17.98	1496
Chr1:27683711:27683956:-	Os_ciR4474_OS01G0655400|Chr1(-):(26601979-26602703)(26601979-26602703)(26602703-26602748)	100	246	0	0	1	246	635	390	1.2e-127	455	99.59	246	16.38	1496
Chr1:27683738:27683978:-	Os_ciR5966_OS01G0655400|Chr1(-):(26602394-26602635)(26602394-26602635)	100	241	0	0	1	241	242	2	7.07e-125	446	99.59	241	49.59	484
Chr1:27683745:27684100:-	OSA_circ01179_Os01g0655400|Chr1(-):(26603349-26602273)(26603349-26602273)	100	356	0	0	1	356	593	948	0	658	99.72	356	16.48	2154
Chr1:27683772:27684158:-	OSA_circ01179_Os01g0655400|Chr1(-):(26603349-26602273)(26603349-26602273)	100	387	0	0	1	387	535	921	0	715	99.74	387	17.92	2154
Chr1:27683828:27684190:-	OSA_circ01179_Os01g0655400|Chr1(-):(26603349-26602273)(26603349-26602273)	100	363	0	0	1	363	503	865	0	671	99.72	363	16.81	2154
Chr1:27683831:27684186:+	OSA_circ01179_Os01g0655400|Chr1(-):(26603349-26602273)(26603349-26602273)	100	356	0	0	1	356	862	507	0	658	99.72	356	16.48	2154
Chr1:27683868:27684124:+	OSA_circ01179_Os01g0655400|Chr1(-):(26603349-26602273)(26603349-26602273)	100	257	0	0	1	257	825	569	9.68e-134	475	99.61	257	11.88	2154
Chr1:27684201:27684422:+	OSA_circ01179_Os01g0655400|Chr1(-):(26603349-26602273)(26603349-26602273)	100	222	0	0	1	222	492	271	2.35e-114	411	99.55	222	10.26	2154
Chr1:27863547:27864999:+	Os_ciR5977_OS01G0659200|Chr1(+):(26814618-26814774)(26814618-26814774)(26815128-26815324)(26814617-26815930)(26815930-26816029)	99.576	708	3	0	746	1453	512	1219	0	1291	48.66	1453	36.73	1925
Chr1:27864293:27864999:+	Os_ciR5977_OS01G0659200|Chr1(+):(26814618-26814774)(26814618-26814774)(26815128-26815324)(26814617-26815930)(26815930-26816029)	99.576	707	3	0	1	707	513	1219	0	1290	99.86	707	36.68	1925
Chr1:27864293:27865706:+	Os_ciR5977_OS01G0659200|Chr1(+):(26814618-26814774)(26814618-26814774)(26815128-26815324)(26814617-26815930)(26815930-26816029)	99.505	1415	4	2	1	1414	513	1925	0	2571	99.93	1414	73.35	1925
Chr1:27922870:27923685:-	Os_ciR5979_OS01G0660300|Chr1(-):(26893157-26893291)(26893157-26893291)	100	135	0	0	682	816	135	1	2.16e-65	250	16.42	816	49.63	270
Chr1:28067986:28068690:+	OSA_circ01222_Os01g0663400|Chr1(-):(27089348-27089180)(27089348-27089180)	100	105	0	0	1	105	272	168	8.85e-49	195	14.75	705	30.77	338
Chr1:28067987:28068696:-	OSA_circ01222_Os01g0663400|Chr1(-):(27089348-27089180)(27089348-27089180)	100	104	0	0	607	710	168	271	3.21e-48	193	14.51	710	30.47	338
Chr1:28082543:28086596:-	Os_ciR5984_other|Chr1(/):(27103360-27103826)	99.358	467	1	1	2562	3026	467	1	0	845	11.45	4054	99.79	467
Chr1:28083934:28087465:-	Os_ciR2731_OS01G0663800|Chr1(-):(27107681-27108231)(27107681-27108231)(27108231-27108354)(27108076-27108154)(27107339-27107982)(27107982-27108354)	99.41	1017	5	1	1	1016	2322	1306	0	1844	28.74	3532	43.76	2322
Chr1:28084608:28087465:-	Os_ciR2731_OS01G0663800|Chr1(-):(27107681-27108231)(27107681-27108231)(27108231-27108354)(27108076-27108154)(27107339-27107982)(27107982-27108354)	99.41	1017	5	1	1	1016	2322	1306	0	1844	35.51	2858	43.76	2322
Chr1:28086450:28087735:-	Os_ciR2731_OS01G0663800|Chr1(-):(27107681-27108231)(27107681-27108231)(27108231-27108354)(27108076-27108154)(27107339-27107982)(27107982-27108354)	99.41	1017	5	1	271	1286	2322	1306	0	1844	78.93	1286	43.76	2322
Chr1:28165781:28168200:+	Os_ciR2732_OS01G0665200|Chr1(+):(27174394-27176017)(27174394-27176017)(27176017-27176596)(27176100-27176255)(27174407-27176385)(27176385-27176596)	99.772	2196	3	2	1	2195	1639	3833	0	4026	90.66	2420	35.53	6175
Chr1:28323728:28326895:-	OSA_circ01233_Os01g0667700|Chr1(-):(27307467-27306566)(27307467-27306566)(27306358-27306018)(27307467-27306588)	99.779	905	2	0	1	905	1	905	0	1661	28.54	3168	29.88	3025
Chr1:28323836:28326224:+	OSA_circ01233_Os01g0667700|Chr1(-):(27307467-27306566)(27307467-27306566)(27306361-27306018)	99.435	354	1	1	1611	1964	2148	1796	0	641	14.78	2389	16.39	2148
Chr1:28325446:28326676:-	OSA_circ01233_Os01g0667700|Chr1(-):(27307467-27306566)(27307467-27306566)(27306358-27306018)(27307467-27306588)	99.854	686	1	0	1	686	220	905	0	1262	55.65	1231	22.64	3025
Chr1:28325446:28326895:-	OSA_circ01233_Os01g0667700|Chr1(-):(27307467-27306566)(27307467-27306566)(27306358-27306018)(27307467-27306588)	99.779	905	2	0	1	905	1	905	0	1661	62.34	1450	29.88	3025
Chr1:28325994:28326895:-	OSA_circ01233_Os01g0667700|Chr1(-):(27307467-27306566)(27307467-27306566)(27306358-27306018)(27307467-27306588)	99.778	902	2	0	1	902	1	902	0	1655	99.89	902	29.79	3025
Chr1:28326031:28326427:-	OSA_circ01233_Os01g0667700|Chr1(-):(27307467-27306566)(27307467-27306566)(27306358-27306018)(27307467-27306588)	99.748	397	1	0	1	397	469	865	0	728	99.75	397	13.09	3025
Chr1:28326039:28326434:+	OSA_circ01233_Os01g0667700|Chr1(-):(27307467-27306566)(27307467-27306566)(27306358-27306018)(27307467-27306588)	99.747	396	1	0	1	396	857	462	0	726	99.75	396	13.06	3025
Chr1:28326087:28326501:+	OSA_circ01233_Os01g0667700|Chr1(-):(27307467-27306566)(27307467-27306566)(27306358-27306018)(27307467-27306588)	99.759	415	1	0	1	415	809	395	0	761	99.76	415	13.69	3025
Chr1:28545977:28549551:+	Os_ciR5092_LOC_Os01g48180|Chr1(/):(27587656-27587760)(27587656-27587760)	100	106	0	0	349	454	1	106	1.28e-48	196	2.94	3575	50	210
Chr1:28622093:28625384:-	OSA_circ01241_Os01g0673500|Chr1(-):(27663672-27663588)(27663672-27663588)(27662630-27662470)(27662057-27661956)(27661234-27661012)	99.552	223	1	0	2389	2611	434	656	5.01e-112	407	6.74	3292	33.84	656
Chr1:28622093:28628145:-	OSA_circ01241_Os01g0673500|Chr1(-):(27663672-27663588)(27663672-27663588)(27662630-27662470)(27662057-27661956)(27661234-27661012)	99.552	223	1	0	5150	5372	434	656	9.24e-112	407	3.67	6053	33.84	656
Chr1:28622774:28623772:-	OSA_circ01241_Os01g0673500|Chr1(-):(27663672-27663588)(27663672-27663588)(27662630-27662470)(27662057-27661956)(27661234-27661012)	99.552	223	1	0	777	999	434	656	1.49e-112	407	22.22	999	33.84	656
Chr1:28631282:28632037:-	OSA_circ08773_intronic|Chr1(-):(27670332-27669574)	98.813	758	5	1	3	756	1	758	0	1347	99.6	756	99.74	759
Chr1:28657747:28659464:-	OSA_circ10411_other|Chr1(-):(27684186-27682469)	99.651	1718	6	0	1	1718	1	1718	0	3140	99.94	1718	99.94	1718
Chr1:28712033:28713759:+	Os_ciR5999_LOC_Os01g48390|Chr1(/):(27736381-27737377)(27736381-27737377)	99.599	998	4	0	1	998	2	999	0	1821	57.73	1727	50	1994
Chr1:28912831:28915087:-	OSA_circ01247_Os01g0678500|Chr1(-):(27919453-27919310)(27919453-27919310)(27919203-27919096)(27918670-27918575)(27918055-27917946)(27916763-27916703)(27916225-27916059)(27915971-27915866)(27915742-27915665)(27915242-27915181)(27914041-27913969)	100	168	0	0	1	168	664	831	2.76e-83	311	7.4	2257	14.53	1149
Chr1:28997467:28998247:+	OSA_circ01251_Os01g0679900|Chr1(+):(27985281-27985425)(27985281-27985425)(27985319-27985425)	100	146	0	0	212	357	145	290	1.59e-71	270	18.57	781	36.52	397
Chr1:29031796:29032300:-	OSA_circ01253_Os01g0680700|Chr1(-):(28018544-28017070)(28018544-28017070)	99.604	505	2	0	1	505	1	505	0	922	99.8	505	17.08	2950
Chr1:29031796:29034022:-	OSA_circ01254_Os01g0680700|Chr1(-):(28020275-28019655)(28020275-28019655)	99.84	624	1	0	1	624	1	624	0	1147	27.97	2227	50.16	1242
Chr1:29033402:29034022:-	OSA_circ01254_Os01g0680700|Chr1(-):(28020275-28019655)(28020275-28019655)	99.839	621	1	0	1	621	1	621	0	1142	99.84	621	49.92	1242
Chr1:29102097:29103296:-	OSA_circ01260_Os01g0682001|Chr1(-):(28102079-28101702)(28102079-28101702)(28101626-28101506)(28101415-28101303)	100	381	0	0	1	381	1	381	0	704	31.67	1200	38.38	990
Chr1:29262106:29262644:-	OSA_circ01272_Os01g0685500|Chr1(-):(28263981-28263820)(28263981-28263820)(28263714-28263629)(28263542-28263443)	100	164	0	0	1	164	1	164	1.07e-81	303	30.24	539	31.96	510
Chr1:29279509:29280181:-	Os_ciR6023_OS01G0685850|Chr1(-):(28280827-28281572)(28280827-28281572)(28281572-28281628)(28280564-28280899)(28280899-28281628)	99.851	673	1	0	1	673	734	62	0	1238	99.85	673	25.7	2615
Chr1:29359141:29361478:+	Os_ciR6025_OS01G0687500|Chr1(+):(28367115-28367174)(28367115-28367174)(28367231-28367428)(28367114-28367511)(28367511-28367747)	99.528	635	2	1	1705	2338	319	953	0	1155	27.07	2338	66.53	953
Chr1:29360846:29361478:+	Os_ciR6025_OS01G0687500|Chr1(+):(28367115-28367174)(28367115-28367174)(28367231-28367428)(28367114-28367511)(28367511-28367747)	99.527	634	2	1	1	633	320	953	0	1153	99.84	633	66.42	953
Chr1:29450057:29450412:-	Os_ciR5095_OS01G0689451|Chr1(-):(28455838-28455839)(28455838-28455839)(28455839-28456194)	100	356	0	0	1	356	360	5	0	658	99.72	356	98.61	360
Chr1:2963753:2969544:-	Os_ciR6070_LOC_Os01g06270|Chr1(/):(2971572-2977235)(2971572-2977235)	98.61	4820	22	9	1	4795	5664	865	0	8488	82.77	5792	42.36	11328
Chr1:2965618:2968127:-	Os_ciR6070_LOC_Os01g06270|Chr1(/):(2971572-2977235)(2971572-2977235)	99.641	2510	9	0	1	2510	4246	1737	0	4586	99.96	2510	22.15	11328
Chr1:2965618:2969319:-	Os_ciR6070_LOC_Os01g06270|Chr1(/):(2971572-2977235)(2971572-2977235)	99.649	3702	13	0	1	3702	5438	1737	0	6765	99.97	3702	32.67	11328
Chr1:30143647:30144516:+	OSA_circ01347_Os01g0703400|Chr1(+):(29160711-29160827)(29160711-29160827)(29160920-29161008)	95.775	142	3	3	552	690	95	236	3.89e-58	226	15.86	870	43.65	323
Chr1:30360788:30362084:+	OSA_circ01361_Os01g0708000|Chr1(+):(29409781-29409864)(29409781-29409864)(29410596-29410890)(29410971-29411262)	99.344	305	1	1	808	1112	162	465	8.52e-156	551	23.44	1297	40.13	755
Chr1:30376028:30376851:+	Os_ciR4488_other|Chr1(/):(29433273-29433427)	100	155	0	0	434	588	1	155	1.66e-76	287	18.69	824	99.35	155
Chr1:30376028:30378613:+	Os_ciR6061_OS01G0708350|Chr1(-):(29433608-29434281)(29433608-29434281)(29434281-29434296)	99.565	690	2	1	769	1457	675	1364	0	1256	26.6	2586	50.51	1364
Chr1:30376585:30378613:+	Os_ciR6061_OS01G0708350|Chr1(-):(29433608-29434281)(29433608-29434281)(29434281-29434296)	99.565	690	2	1	212	900	675	1364	0	1256	33.91	2029	50.51	1364
Chr1:30387850:30389557:+	OSA_circ01371_Os01g0708600|Chr1(+):(29446251-29446358)(29446251-29446358)	100	110	0	0	1599	1708	107	216	3.64e-51	204	6.38	1708	50.46	216
Chr1:30387850:30389557:-	OSA_circ01371_Os01g0708600|Chr1(+):(29446251-29446358)(29446251-29446358)	100	110	0	0	1	110	216	107	3.64e-51	204	6.38	1708	50.46	216
Chr1:30388452:30389557:+	OSA_circ01371_Os01g0708600|Chr1(+):(29446251-29446358)(29446251-29446358)	100	110	0	0	997	1106	107	216	2.33e-51	204	9.86	1106	50.46	216
Chr1:30389155:30389557:+	OSA_circ01371_Os01g0708600|Chr1(+):(29446251-29446358)(29446251-29446358)	100	110	0	0	294	403	107	216	8.17e-52	204	27.05	403	50.46	216
Chr1:30604795:30607925:-	OSA_circ10441_other|Chr1(-):(29658181-29655045)	99.585	3132	12	1	1	3131	6	3137	0	5710	99.97	3131	99.81	3137
Chr1:30725705:30726093:-	Os_ciR6073_OS01G0715500|Chr1(-):(29770728-29771534)(29770728-29771534)(29771534-29771648)(29771308-29771397)(29771009-29771217)(29770480-29770787)(29770787-29771648)	100	389	0	0	1	389	670	282	0	719	99.74	389	12.13	3198
Chr1:30759621:30760955:-	OSA_circ01396_Os01g0716200|Chr1(-):(29806245-29805482)(29806245-29805482)(29805114-29804911)	100	765	0	0	1	765	1	765	0	1413	57.23	1335	44.11	1732
Chr1:31052540:31053125:+	OSA_circ09257_intergenic|Chr1(+):(30009382-30009967)	99.829	586	1	0	1	586	1	586	0	1077	99.83	586	99.83	586
Chr1:31468089:31468891:+	Os_ciR2345_OS01G0729100|Chr1(+):(30400528-30400781)(30400528-30400781)(30400917-30401040)(30400527-30401226)(30401226-30401330)	99.627	804	2	1	1	803	634	1437	0	1467	99.88	803	55.88	1437
Chr1:31779214:31780089:+	OSA_circ01454_Os01g0736900|Chr1(+):(30739432-30739612)(30739432-30739612)(30739736-30739877)(30739970-30740039)(30740125-30740720)(30739585-30739612)(30739736-30739877)(30739970-30740039)(30740125-30740615)	98.907	183	2	0	1	183	182	364	1.04e-88	327	20.78	876	9.57	1901
Chr1:31808706:31810840:-	OSA_circ01458_Os01g0737800|Chr1(-):(30778641-30777310)(30778641-30777310)	98.675	679	7	1	735	1411	656	1334	0	1203	31.66	2135	25.45	2664
Chr1:32196654:32197578:-	Os_ciR6111_OS01G0744550|Chr1(+):(31121384-31121514)(31121384-31121514)(31121514-31122034)(31121751-31121841)(31121936-31122031)	99.847	652	0	1	141	791	783	132	0	1197	70.27	925	67.11	970
Chr1:32255705:32258963:+	Os_ciR6114_OS01G0746200|Chr1(+):(31208043-31208243)(31208043-31208243)(31208695-31208805)(31208907-31208944)(31208042-31209029)(31209029-31209185)	99.563	1145	4	1	2116	3259	552	1696	0	2085	35.07	3259	67.45	1696
Chr1:3229782:3231177:-	OSA_circ11818_other|Chr4(-):(16870706-16869310)	99.141	1397	11	1	1	1396	1	1397	0	2512	99.93	1396	99.93	1397
Chr1:32382649:32384450:-	OSA_circ01496_Os01g0748600|Chr1(-):(31335867-31335784)(31335867-31335784)(31335663-31335543)	100	121	0	0	205	325	169	289	2.95e-57	224	6.66	1802	41.52	289
Chr1:32398956:32399523:+	Chr1_31350453_31350636_OS01G0748900|Chr1(+):(31350297-31350538)(31350297-31350538)(31350538-31350636)	99.707	341	0	1	1	340	243	583	7.61e-178	623	59.68	568	58.32	583
Chr1:32416859:32417496:-	OSA_circ01499_Os01g0749200|Chr1(+):(31367938-31368123)(31367938-31368123)(31368405-31368575)	100	188	0	0	451	638	374	187	5.79e-95	348	29.31	638	34.44	543
Chr1:32479951:32482264:+	OSA_circ01509_Os01g0750300|Chr1(+):(31426660-31426906)(31426660-31426906)	99.598	249	1	0	530	778	1	249	1.24e-126	455	10.72	2314	50.2	494
Chr1:32551897:32553398:+	Os_ciR4498_OS01G0751300|Chr1(+):(31515692-31515860)(31515692-31515860)(31515691-31516053)(31516053-31516148)	99.782	458	0	1	1	457	340	797	0	839	30.36	1502	57.34	797
Chr1:32551897:32554303:+	Os_ciR4498_OS01G0751300|Chr1(+):(31515692-31515860)(31515692-31515860)(31515691-31516053)(31516053-31516148)	99.782	458	0	1	1	457	340	797	0	839	18.94	2407	57.34	797
Chr1:32551916:32553398:+	Os_ciR4498_OS01G0751300|Chr1(+):(31515692-31515860)(31515692-31515860)(31515691-31516053)(31516053-31516148)	99.772	439	0	1	1	438	359	797	0	804	29.47	1483	54.96	797
Chr1:32682125:32682387:+	OSA_circ01527_Os01g0754200|Chr1(-):(31648155-31642765)(31648155-31642765)	99.62	263	1	0	1	263	473	211	2.13e-135	481	99.62	263	2.43	10782
Chr1:32682129:32682391:-	OSA_circ01527_Os01g0754200|Chr1(-):(31648155-31642765)(31648155-31642765)	99.62	263	1	0	1	263	207	469	2.13e-135	481	99.62	263	2.43	10782
Chr1:32773692:32775383:-	Os_ciR6128_LOC_Os01g55170|Chr1(/):(31738326-31740800)(31738326-31740800)	99.704	1692	4	1	1	1692	2475	785	0	3096	99.94	1692	34.14	4950
Chr1:32851437:32851638:-	Os_ciR6130_OS01G0757600|Chr1(-):(31815639-31815762)(31815639-31815762)	99.231	130	0	1	4	132	130	1	4.91e-61	233	63.37	202	52.02	248
Chr1:3294361:3298379:+	Os_ciR6177_OS01G0164700|Chr1(+):(3339510-3339600)(3339510-3339600)(3339509-3339745)(3339745-3340257)	97.895	760	5	4	1170	1928	183	932	0	1304	18.86	4019	80.36	932
Chr1:3295531:3296288:+	Os_ciR6177_OS01G0164700|Chr1(+):(3339510-3339600)(3339510-3339600)(3339509-3339745)(3339745-3340257)	97.892	759	5	4	1	758	184	932	0	1303	99.87	758	80.26	932
Chr1:3300719:3301421:-	Os_ciR6178_LOC_Os01g07110|Chr1(/):(3345338-3347787)(3345338-3347787)	99.408	169	1	0	1	169	169	1	1.09e-82	307	23.9	703	3.43	4900
Chr1:3301658:3302233:-	Os_ciR6178_LOC_Os01g07110|Chr1(/):(3345338-3347787)(3345338-3347787)	99.306	576	4	0	1	576	981	406	0	1042	99.83	576	11.73	4900
Chr1:33096355:33096850:-	OSA_circ01536_Os01g0759700|Chr1(+):(31972535-31972654)(31972535-31972654)(31972739-31972842)	100	120	0	0	377	496	120	1	2.81e-57	222	23.99	496	34.59	344
Chr1:33126774:33127856:-	OSA_circ01538_Os01g0760701|Chr1(+):(32000333-32000470)(32000333-32000470)	100	126	0	0	1	126	126	1	2.91e-60	233	11.54	1083	45.29	276
Chr1:33127513:33127856:-	OSA_circ01538_Os01g0760701|Chr1(+):(32000333-32000470)(32000333-32000470)	100	126	0	0	1	126	126	1	8.83e-61	233	36.34	344	45.29	276
Chr1:33154575:33156991:+	OSA_circ09263_intergenic|Chr1(-):(32027508-32027383)	100	126	0	0	181	306	126	1	6.59e-60	233	5.17	2417	99.21	126
Chr1:33156677:33159294:+	Os_ciR6132_OS01G0761300|Chr1(+):(32030442-32030519)(32030442-32030519)(32030441-32030611)(32030611-32030712)	98.208	279	4	1	1127	1404	151	429	4.96e-136	486	10.58	2618	64.8	429
Chr1:33457228:33457996:+	Os_ciR6148_OS01G0767700|Chr1(+):(32352071-32352161)(32352071-32352161)(32352326-32352635)(32352765-32352839)(32353212-32353256)(32353631-32353721)(32353802-32353860)(32352070-32354363)(32354363-32354524)	99.87	769	1	0	1	769	764	1532	0	1415	99.87	769	23.87	3218
Chr1:33457228:33459679:+	Os_ciR6148_OS01G0767700|Chr1(+):(32352071-32352161)(32352071-32352161)(32352326-32352635)(32352765-32352839)(32353212-32353256)(32353631-32353721)(32353802-32353860)(32352070-32354363)(32354363-32354524)	99.756	2455	3	2	1	2452	764	3218	0	4497	99.96	2452	76.26	3218
Chr1:33700538:33703088:+	Os_ciR6158_OS01G0772650|Chr1(-):(32618685-32619557)(32618685-32619557)(32619557-32619680)(32619394-32619480)(32619116-32619215)(32618963-32619035)(32618803-32618872)	100	367	0	0	2185	2551	872	1238	0	678	14.35	2551	16.64	2200
Chr1:33700538:33704372:+	Os_ciR6159_OS01G0772650|Chr1(-):(32620796-32620951)(32620796-32620951)(32620181-32620341)(32619886-32620084)(32619557-32619689)(32619394-32619480)(32619116-32619215)(32619215-32620960)	99.754	1219	2	1	2618	3835	893	2111	0	2233	31.73	3835	44.49	2738
Chr1:33703916:33705592:+	Os_ciR6159_OS01G0772650|Chr1(-):(32620796-32620951)(32620796-32620951)(32620181-32620341)(32619886-32620084)(32619557-32619689)(32619394-32619480)(32619116-32619215)(32619215-32620960)	99.723	1084	3	0	1	1084	1655	2738	0	1986	64.58	1677	39.55	2738
Chr1:33703916:33706028:+	Os_ciR6159_OS01G0772650|Chr1(-):(32620796-32620951)(32620796-32620951)(32620181-32620341)(32619886-32620084)(32619557-32619689)(32619394-32619480)(32619116-32619215)(32619215-32620960)	99.723	1084	3	0	1	1084	1655	2738	0	1986	51.25	2113	39.55	2738
Chr1:33704825:33705592:+	OSA_circ01603_Os01g0772600|Chr1(+):(32619877-32620092)(32619877-32620092)(32620203-32620333)(32620786-32620960)(32621034-32621124)(32620069-32620092)(32620203-32620333)(32620786-32620960)(32621034-32621124)	99.432	176	1	0	1	176	564	739	1.53e-86	320	22.79	768	14	1250
Chr1:33705435:33706028:+	OSA_circ01606_Os01g0772600|Chr1(+):(32621801-32621989)(32621801-32621989)	98.969	194	2	0	401	594	185	378	5.37e-95	348	32.49	594	51.06	378
Chr1:33713473:33717378:+	Os_ciR4501_other|Chr1(/):(32630548-32631940)	99.641	1393	5	0	1111	2503	1	1393	0	2545	35.64	3906	99.93	1393
Chr1:33720180:33724260:+	Os_ciR6161_OS01G0772700|Chr1(+):(32636150-32636236)(32636150-32636236)(32637049-32637102)(32637393-32637521)(32636124-32638982)(32638982-32639040)	99.344	2897	4	7	1	2887	384	3275	0	5230	70.72	4081	88.27	3275
Chr1:33723879:33724260:+	OSA_circ01608_Os01g0772700|Chr1(+):(32640080-32640234)(32640080-32640234)	98.726	157	2	0	226	382	154	310	1.25e-74	279	40.84	382	50.32	310
Chr1:33853241:33857947:-	Os_ciR1584_OS01G0775300|Chr1(-):(32778165-32782620)(32778165-32782620)(32782620-32782850)(32781061-32781181)(32780808-32780896)(32780663-32780731)(32780461-32780590)(32779773-32779931)(32779276-32779645)(32778166-32778275)	99.384	4708	6	2	1	4707	9143	4458	0	8512	99.98	4707	45.97	10191
Chr1:33854351:33855806:-	Os_ciR1584_OS01G0775300|Chr1(-):(32778165-32782620)(32778165-32782620)(32782620-32782850)(32781061-32781181)(32780808-32780896)(32780663-32780731)(32780461-32780590)(32779773-32779931)(32779276-32779645)(32778166-32778275)	99.931	1456	1	0	1	1456	2567	1112	0	2684	99.93	1456	14.28	10191
Chr1:33854351:33855971:-	Os_ciR1584_OS01G0775300|Chr1(-):(32778165-32782620)(32778165-32782620)(32782620-32782850)(32781061-32781181)(32780808-32780896)(32780663-32780731)(32780461-32780590)(32779773-32779931)(32779276-32779645)(32778166-32778275)	99.938	1621	1	0	1	1621	2732	1112	0	2988	99.94	1621	15.9	10191
Chr1:33854351:33857947:-	Os_ciR1584_OS01G0775300|Chr1(-):(32778165-32782620)(32778165-32782620)(32782620-32782850)(32781061-32781181)(32780808-32780896)(32780663-32780731)(32780461-32780590)(32779773-32779931)(32779276-32779645)(32778166-32778275)	99.25	3598	4	2	1	3597	9143	5568	0	6473	99.97	3597	35.08	10191
Chr1:33855536:33857947:-	Os_ciR1584_OS01G0775300|Chr1(-):(32778165-32782620)(32778165-32782620)(32782620-32782850)(32781061-32781181)(32780808-32780896)(32780663-32780731)(32780461-32780590)(32779773-32779931)(32779276-32779645)(32778166-32778275)	98.881	2413	4	2	1	2412	9143	6753	0	4285	99.96	2412	23.45	10191
Chr1:33864860:33865880:-	OSA_circ01622_Os01g0775400|Chr1(-):(32790782-32790513)(32790782-32790513)(32790026-32789761)	100	272	0	0	1	272	1	272	1.89e-141	503	26.54	1021	33.62	806
Chr1:34311394:34314009:+	OSA_circ10498_other|Chr1(-):(33247817-33245461)	99.618	2357	7	1	1	2357	2355	1	0	4301	90.06	2616	99.87	2357
Chr1:34435086:34436043:-	OSA_circ01656_Os01g0786900|Chr1(-):(33373154-33372693)(33373154-33372693)	100	465	0	0	1	465	1	465	0	859	48.43	958	50.22	924
Chr1:34435335:34436018:+	OSA_circ01656_Os01g0786900|Chr1(-):(33373154-33372693)(33373154-33372693)	100	440	0	0	245	684	465	26	0	813	64.18	684	47.51	924
Chr1:34600636:34604262:-	Os_ciR6185_other|Chr1(/):(33611946-33612750)	99.503	805	4	0	596	1400	805	1	0	1465	22.17	3627	99.88	805
Chr1:34603666:34604262:-	OSA_circ01665_Os01g0793701|Chr1(+):(33611330-33611422)(33611330-33611422)(33611664-33611923)(33612748-33613110)(33613197-33613356)	99.73	370	1	0	228	597	817	448	0	678	61.81	597	38.08	969
Chr1:34878321:34878820:+	Os_ciR6192_OS01G0801000|Chr1(+):(33919987-33920143)(33919987-33920143)(33920234-33920331)(33919986-33920422)(33920422-33920486)	99.8	501	0	1	1	500	414	914	0	918	99.8	500	54.7	914
Chr1:35104703:35106920:-	OSA_circ01683_Os01g0805700|Chr1(-):(34156540-34156457)(34156540-34156457)(34156367-34156190)(34156000-34155884)(34155191-34155133)	100	181	0	0	575	755	167	347	1.61e-90	335	8.12	2218	34.48	522
Chr1:35104703:35107592:-	OSA_circ01683_Os01g0805700|Chr1(-):(34156540-34156457)(34156540-34156457)(34156367-34156190)(34156000-34155884)(34155191-34155133)	100	181	0	0	1247	1427	167	347	2.1e-90	335	6.23	2890	34.48	522
Chr1:35105861:35106920:-	OSA_circ01683_Os01g0805700|Chr1(-):(34156540-34156457)(34156540-34156457)(34156367-34156190)(34156000-34155884)(34155191-34155133)	100	181	0	0	575	755	167	347	7.6e-91	335	16.98	1060	34.48	522
Chr1:35319372:35320595:+	Os_ciR6203_OS01G0809300|Chr1(+):(34380217-34380288)(34380217-34380288)(34380657-34380800)(34381218-34381289)(34381369-34381440)(34380216-34382695)(34382695-34382845)	99.592	1224	5	0	1	1224	434	1657	0	2233	99.92	1224	39.93	3063
Chr1:35521467:35522704:-	OSA_circ01705_Os01g0811400|Chr1(-):(34488568-34488375)(34488568-34488375)	100	194	0	0	1	194	1	194	5.28e-98	359	15.59	1238	49.74	388
Chr1:35648919:35651153:+	Os_ciR2748_other|Chr1(/):(34623484-34623586)	100	103	0	0	1963	2065	1	103	3.71e-47	191	4.56	2235	99.03	103
Chr1:35736375:35736935:-	OSA_circ01729_Os01g0816400|Chr1(-):(34709087-34708942)(34709087-34708942)	100	148	0	0	181	328	145	292	8.71e-73	274	26.2	561	50.34	292
Chr1:357914:359058:+	OSA_circ08728_intronic|Chr1(+):(340060-341198)	99.301	1145	2	1	1	1145	1	1139	0	2065	99.91	1145	99.91	1139
Chr1:35841683:35844429:+	Os_ciR3546_OS01G0817700|Chr1(+):(34805413-34805563)(34805413-34805563)(34805563-34805748)(34805464-34805661)(34805661-34805748)	99.417	343	1	1	711	1052	147	489	1.37e-176	621	12.41	2747	44.19	774
Chr1:35898004:35900483:-	Os_ciR3547_LOC_Os01g60280|Chr1(/):(34870148-34872630)(34870148-34872630)	99.315	2482	15	2	1	2480	2483	2	0	4488	99.96	2480	49.96	4966
Chr1:35995154:35995654:-	Os_ciR6224_OS01G0819900|Chr1(-):(34953978-34954390)(34953978-34954390)(34954390-34954529)(34954198-34954308)(34953979-34954095)	99.698	331	1	0	1	331	331	1	6.71e-173	606	65.87	501	27.64	1194
Chr1:35995154:35997133:-	Os_ciR6224_OS01G0819900|Chr1(-):(34953978-34954390)(34953978-34954390)(34954390-34954529)(34954198-34954308)(34953979-34954095)	99.64	555	1	1	1257	1810	968	414	0	1013	27.93	1980	46.4	1194
Chr1:35996049:35997133:-	OSA_circ01750_Os01g0819900|Chr1(-):(34955787-34955679)(34955787-34955679)(34955044-34954965)(34954784-34954703)	100	110	0	0	1	110	110	219	2.29e-51	204	10.05	1085	28.68	380
Chr1:35997025:35998578:-	OSA_circ01751_Os01g0819900|Chr1(-):(34957868-34957770)(34957868-34957770)(34957230-34957079)	100	152	0	0	1	152	199	350	1.48e-74	281	9.72	1554	43.14	350
Chr1:36498636:36500276:+	Os_ciR2349_other|Chr1(/):(35501883-35503525)	99.757	1643	1	2	1	1641	2	1643	0	3009	99.94	1641	99.88	1643
Chr1:36541972:36542436:+	OSA_circ01771_Os01g0830700|Chr1(+):(35539899-35540098)(35539899-35540098)(35540208-35540363)	100	201	0	0	1	201	1	201	2.46e-102	372	43.01	465	35.97	556
Chr1:36689168:36689578:-	OSA_circ01777_Os01g0833700|Chr1(-):(35704055-35703742)(35704055-35703742)(35703230-35703044)	100	187	0	0	1	187	629	815	1.31e-94	346	45.26	411	22.82	815
Chr1:36697428:36697649:-	Os_ciR6240_OS01G0833800|Chr1(-):(35712301-35712415)(35712301-35712415)(35711818-35712207)(35711096-35711317)	100	222	0	0	1	222	842	621	2.35e-114	411	99.55	222	26.25	842
Chr1:36698150:36698747:-	Os_ciR6240_OS01G0833800|Chr1(-):(35712301-35712415)(35712301-35712415)(35711818-35712207)(35711096-35711317)	100	396	0	0	203	598	626	231	0	732	66.05	598	46.91	842
Chr1:36721916:36722645:+	Os_ciR2146_OS01G0834200|Chr1(+):(35735988-35736101)(35735988-35736101)(35736181-35736354)(35735987-35736580)(35736580-35736717)	99.726	731	1	1	1	730	404	1134	0	1338	99.86	730	64.37	1134
Chr1:36726409:36727059:+	Os_ciR6243_OS01G0834200|Chr1(+):(35736580-35736717)(35736580-35736717)(35736906-35737013)(35737130-35737237)(35737336-35737484)(35737996-35738149)(35739228-35739388)(35740480-35740686)(35740780-35740963)(35741046-35741129)(35742411-35742604)(35736579-35742693)(35742693-35742752)	99.846	651	0	1	1	651	5527	6176	0	1195	99.85	651	8.32	7800
Chr1:36765330:36765739:-	Os_ciR16_LOC_Os01g61814|Chr1(/):(35761501-35764446)(35761501-35764446)	99.268	410	3	0	1	410	2707	2298	0	741	99.76	410	6.94	5892
Chr1:36844443:36846949:-	OSA_circ10547_other|Chr1(-):(35832483-35830214)	99.692	2271	6	1	237	2507	1	2270	0	4154	90.55	2507	99.96	2270
Chr1:36862800:36870062:+	Os_ciR6253_OS01G0836400|Chr1(+):(35852124-35852264)(35852124-35852264)(35853031-35853090)(35852123-35853554)(35853554-35853684)	99.426	1568	5	4	4887	6451	339	1905	0	2843	21.53	7263	82.2	1905
Chr1:36946358:36948806:-	Os_ciR6256_OS01G0837900|Chr1(-):(35926433-35926618)(35926433-35926618)(35926618-35926774)(35926434-35926498)	99.419	344	1	1	986	1328	530	187	3.39e-177	623	13.96	2449	57.74	594
Chr1:371447:372146:+	Os_ciR6233_OS01G0106700|Chr1(+):(354065-354163)(354065-354163)(354758-354967)(355686-355757)(353584-355836)(355836-355905)	99.715	701	1	1	1	700	482	1182	0	1282	99.86	700	24.97	2803
Chr1:37299827:37300631:-	OSA_circ01829_Os01g0844400|Chr1(-):(36259350-36259255)(36259350-36259255)	98.077	104	0	2	702	805	91	192	2.84e-44	180	12.8	805	52.6	192
Chr1:37722469:37723007:-	OSA_circ01844_Os01g0852500|Chr1(-):(36723161-36722576)(36723161-36722576)	99.814	539	1	0	1	539	48	586	0	990	99.81	539	45.9	1172
Chr1:37889179:37890280:+	OSA_circ10560_other|Chr1(+):(36951210-36952311)	99.637	1102	4	0	1	1102	1	1102	0	2013	99.91	1102	99.91	1102
Chr1:37942814:37943495:+	OSA_circ01849_Os01g0856500|Chr1(+):(37000046-37000428)(37000046-37000428)(37000257-37000428)	100	383	0	0	91	473	1	383	0	708	56.01	682	40.72	938
Chr1:37945167:37945632:+	OSA_circ01850_Os01g0856500|Chr1(+):(37002304-37002769)(37002304-37002769)	100	466	0	0	1	466	1	466	0	861	99.79	466	49.89	932
Chr1:37964023:37965422:+	OSA_circ01851_Os01g0856900|Chr1(+):(37022280-37022633)(37022280-37022633)	100	357	0	0	1044	1400	352	708	0	660	25.43	1400	50.28	708
Chr1:37968660:37969724:-	Os_ciR4518_OS01G0857000|Chr1(-):(37024503-37026284)(37024503-37026284)(37026284-37026364)(37025869-37025934)(37024509-37024577)	99.205	503	2	2	564	1065	3650	3149	0	905	47.04	1065	13.25	3780
Chr1:37972209:37973601:-	Os_ciR5115_OS01G0857000|Chr1(-):(37029417-37030340)(37029417-37030340)(37030340-37030810)(37029418-37029628)	99.785	1394	2	1	1	1393	2319	926	0	2556	99.93	1393	55.06	2530
Chr1:37973131:37973601:-	Os_ciR5115_OS01G0857000|Chr1(-):(37029417-37030340)(37029417-37030340)(37030340-37030810)(37029418-37029628)	99.788	471	1	0	1	471	2319	1849	0	865	99.79	471	18.58	2530
Chr1:38285289:38285978:-	OSA_circ01863_Os01g0863166|Chr1(-):(37355089-37354808)(37355089-37354808)	100	182	0	0	1	182	101	282	1.36e-91	337	26.23	690	32.09	564
Chr1:38367978:38368232:-	Os_ciR1451_intronic|Chr1(/):(37442021-37442276)	99.608	255	1	0	1	255	256	2	5.77e-131	466	99.61	255	99.22	256
Chr1:38482132:38486564:+	Os_ciR6298_intronic|Chr1(/):(37571430-37572006)	100	577	0	0	3437	4013	1	577	0	1066	12.99	4433	99.83	577
Chr1:38483888:38487830:+	Os_ciR6298_intronic|Chr1(/):(37571430-37572006)	100	577	0	0	1681	2257	1	577	0	1066	14.61	3943	99.83	577
Chr1:38484372:38487830:+	Os_ciR6298_intronic|Chr1(/):(37571430-37572006)	100	577	0	0	1197	1773	1	577	0	1066	16.65	3459	99.83	577
Chr1:38647820:38655148:+	Os_ciR6300_other|Chr1(/):(37727293-37734631)	99.673	7340	11	6	1	7329	2	7339	0	13409	99.99	7329	99.97	7339
Chr1:38702613:38703424:+	OSA_circ01906_Os01g0871300|Chr1(+):(37782033-37782203)(37782033-37782203)	100	171	0	0	1	171	1	171	2.09e-85	316	20.94	812	49.71	342
Chr1:39001315:39005465:-	OSA_circ10580_other|Chr1(-):(38051550-38048599)	99.594	2955	9	2	1	2955	1	2952	0	5387	71.16	4151	99.97	2952
Chr1:39002511:39005465:-	OSA_circ10580_other|Chr1(-):(38051550-38048599)	99.594	2955	9	2	1	2955	1	2952	0	5387	99.97	2955	99.97	2952
Chr1:39377416:39379031:-	Os_ciR2237_OS01G0884600|Chr1(+):(38421766-38422654)(38421766-38422654)(38422654-38423408)(38423231-38423400)	99.938	1617	0	1	1	1616	2514	898	0	2979	99.94	1616	59.79	2703
Chr1:39377416:39379050:-	Os_ciR2237_OS01G0884600|Chr1(+):(38421766-38422654)(38421766-38422654)(38422654-38423408)(38423231-38423400)	99.939	1636	0	1	1	1635	2533	898	0	3014	99.94	1635	60.49	2703
Chr1:39443176:39443656:+	OSA_circ01938_Os01g0885600|Chr1(+):(38477711-38477801)(38477711-38477801)(38477965-38478008)(38478093-38478191)	100	103	0	0	379	481	223	325	7.68e-48	191	21.21	481	31.38	325
Chr1:39489920:39490380:-	OSA_circ01942_Os01g0886600|Chr1(-):(38522327-38522228)(38522327-38522228)(38522093-38521989)(38521788-38521726)(38521639-38521517)(38521446-38521288)	99.39	164	1	0	1	164	487	650	4.2e-80	298	35.36	461	25.08	650
Chr1:39490217:39491256:-	OSA_circ01942_Os01g0886600|Chr1(-):(38522327-38522228)(38522327-38522228)(38522093-38521989)(38521788-38521726)(38521639-38521517)(38521446-38521288)	99.39	164	1	0	877	1040	487	650	9.77e-80	298	15.67	1040	25.08	650
Chr1:39505340:39506574:+	Os_ciR6327_OS01G0886900|Chr1(+):(38536364-38536462)(38536364-38536462)(38536555-38536668)(38537090-38537161)(38537261-38537371)(38537479-38537598)(38538089-38538190)(38538282-38538354)(38536363-38538738)(38538738-38538818)	99.838	1235	2	0	1	1235	792	2026	0	2270	99.92	1235	38	3247
Chr1:39505340:39507947:+	Os_ciR6327_OS01G0886900|Chr1(+):(38536364-38536462)(38536364-38536462)(38536555-38536668)(38537090-38537161)(38537261-38537371)(38537479-38537598)(38538089-38538190)(38538282-38538354)(38536363-38538738)(38538738-38538818)	99.715	2456	5	2	1	2454	792	3247	0	4495	94.06	2608	75.61	3247
Chr1:39505340:39508460:+	Os_ciR6327_OS01G0886900|Chr1(+):(38536364-38536462)(38536364-38536462)(38536555-38536668)(38537090-38537161)(38537261-38537371)(38537479-38537598)(38538089-38538190)(38538282-38538354)(38536363-38538738)(38538738-38538818)	99.715	2456	5	2	1	2454	792	3247	0	4495	78.6	3121	75.61	3247
Chr1:39506066:39507329:+	Os_ciR6327_OS01G0886900|Chr1(+):(38536364-38536462)(38536364-38536462)(38536555-38536668)(38537090-38537161)(38537261-38537371)(38537479-38537598)(38538089-38538190)(38538282-38538354)(38536363-38538738)(38538738-38538818)	99.763	1265	2	1	1	1264	1518	2782	0	2318	99.92	1264	38.93	3247
Chr1:3989560:3990148:+	OSA_circ00178_Os01g0177200|Chr1(+):(3989330-3989463)(3989330-3989463)	100	136	0	0	313	448	133	268	4.29e-66	252	22.92	589	50.37	268
Chr1:39919114:39920511:+	OSA_circ01964_Os01g0896300|Chr1(+):(38954786-38954930)(38954786-38954930)(38955609-38955732)	98.693	153	1	1	1247	1398	138	290	2.88e-71	270	10.8	1398	36.71	414
Chr1:39920367:39921313:+	Os_ciR2138_OS09G0422600|Chr9(-):(15286678-15288268)(15286678-15288268)(15288268-15288384)(15288068-15288157)(15286950-15287057)(15286328-15286790)(15286790-15288384)	90	540	40	11	163	698	1153	624	0	686	56.49	947	9.52	5555
Chr1:39934926:39940658:-	OSA_circ10591_other|Chr1(+):(38969853-38975080)	97.653	5283	65	21	120	5398	5228	1	0	9014	92.06	5733	99.98	5228
Chr1:39935271:39940971:+	OSA_circ10591_other|Chr1(+):(38969853-38975080)	97.648	5273	65	21	1	5269	11	5228	0	8996	92.4	5701	99.79	5228
Chr1:39972372:39972918:+	OSA_circ02001_Os01g0897600|Chr1(+):(39007002-39007227)(39007002-39007227)(39007430-39007545)	99.569	232	0	1	1	232	227	457	2.86e-117	422	42.23	547	40.49	568
Chr1:403319:403662:-	OSA_circ00027_Os01g0107000|Chr1(-):(385923-385724)(385923-385724)(385628-385580)	99.502	201	1	0	1	201	201	401	8.34e-101	366	58.14	344	44.54	449
Chr1:40368441:40369264:-	OSA_circ02018_Os01g0904700|Chr1(-):(39389732-39389346)(39389732-39389346)	99.241	395	1	2	261	655	1	393	0	712	47.82	824	50.65	774
Chr1:40409931:40410878:+	OSA_circ02019_Os01g0905700|Chr1(+):(39429553-39429721)(39429553-39429721)	100	171	0	0	271	441	168	338	2.45e-85	316	17.93	948	50.3	338
Chr1:40410203:40410878:+	OSA_circ02019_Os01g0905700|Chr1(+):(39429553-39429721)(39429553-39429721)	100	170	0	0	1	170	1	170	6.23e-85	315	25	676	50	338
Chr1:40410203:40410878:-	OSA_circ02019_Os01g0905700|Chr1(+):(39429553-39429721)(39429553-39429721)	100	170	0	0	507	676	170	1	6.23e-85	315	25	676	50	338
Chr1:40414715:40414996:+	OSA_circ02024_Os01g0905800|Chr1(-):(39434746-39433448)(39434746-39433448)	99.645	282	1	0	1	282	595	314	6.31e-146	516	99.65	282	10.82	2598
Chr1:4042055:4044199:-	OSA_circ10116_other|Chr1(-):(4042594-4041227)	99.635	1371	2	1	1	1371	1	1368	0	2501	63.87	2145	99.93	1368
Chr1:4042829:4044199:-	OSA_circ10116_other|Chr1(-):(4042594-4041227)	99.635	1371	2	1	1	1371	1	1368	0	2501	99.93	1371	99.93	1368
Chr1:40527686:40527992:+	OSA_circ02029_Os01g0908200|Chr1(+):(39546537-39546843)(39546537-39546843)	100	307	0	0	1	307	1	307	1.88e-161	568	99.67	307	49.84	614
Chr1:40533694:40534098:-	OSA_circ02032_Os01g0908500|Chr1(-):(39552955-39552813)(39552955-39552813)	100	145	0	0	1	145	1	145	2.87e-71	268	35.56	405	50.35	286
Chr1:40603616:40606573:-	Os_ciR4525_OS01G0909500|Chr1(-):(39616452-39620835)(39616452-39620835)(39620835-39621013)(39616868-39620737)(39616639-39616771)(39616243-39616556)(39616556-39621013)	99.041	417	4	0	2542	2958	17722	17306	0	749	14.06	2958	2.35	17722
Chr1:40605826:40606573:-	OSA_circ02035_Os01g0909500|Chr1(-):(39623317-39623256)(39623317-39623256)(39623159-39623089)(39622904-39622676)(39622599-39622570)	100	232	0	0	413	644	195	426	2.37e-119	429	30.88	748	50.88	454
Chr1:40680849:40681716:+	Os_ciR6369_OS01G0911200|Chr1(+):(39702222-39702446)(39702222-39702446)(39702221-39702556)(39702556-39702678)	99.564	459	1	1	149	606	451	909	0	835	52.65	868	50.39	909
Chr1:40901386:40906245:-	OSA_circ02057_Os01g0915350|Chr1(+):(39881691-39881816)(39881691-39881816)	100	126	0	0	3215	3340	126	1	1.33e-59	233	2.57	4860	49.6	252
Chr1:40958007:40958508:-	OSA_circ08798_intronic|Chr1(-):(39937330-39936830)	99.6	500	2	0	3	502	1	500	0	913	99.4	502	99.6	501
Chr1:40961072:40962688:-	OSA_circ02063_Os01g0916300|Chr1(-):(39941505-39941340)(39941505-39941340)(39940999-39940780)	100	222	0	0	507	728	331	552	1.89e-113	411	13.67	1617	40.04	552
Chr1:40961961:40962688:-	OSA_circ02063_Os01g0916300|Chr1(-):(39941505-39941340)(39941505-39941340)(39940999-39940780)	100	222	0	0	507	728	331	552	8.35e-114	411	30.36	728	40.04	552
Chr1:40976377:40976873:+	Os_ciR6381_OS01G0916600|Chr1(+):(39955600-39955706)(39955600-39955706)(39955706-39956068)(39955630-39955998)(39955998-39956068)	100	109	0	0	389	497	106	214	3.67e-51	202	21.73	497	10.62	1017
Chr1:40986549:40988224:-	OSA_circ10619_other|Chr1(+):(39966061-39966672)	99.837	612	1	0	310	921	612	1	0	1125	36.46	1676	99.84	612
Chr1:41048854:41049158:+	Chr1_40030387_40030695_OS01G0917801|Chr1(+):(40030387-40030695)(40030387-40030695)	99.026	308	0	1	1	305	2	309	6.78e-156	549	99.67	305	49.68	618
Chr1:41048859:41049163:-	Chr1_40030387_40030695_OS01G0917801|Chr1(+):(40030387-40030695)(40030387-40030695)	98.706	309	0	2	1	305	315	7	8.77e-155	545	99.67	305	49.84	618
Chr1:41142033:41146102:+	OSA_circ02075_Os01g0919700|Chr1(+):(40135615-40135767)(40135615-40135767)	100	157	0	0	1799	1955	1	157	6.52e-77	291	3.83	4070	50.98	306
Chr1:4121102:4122128:+	OSA_circ00185_Os01g0179200|Chr1(+):(4120359-4120609)(4120359-4120609)(4120691-4120860)(4121188-4121385)	100	251	0	0	1	251	1	251	8.99e-130	464	24.34	1027	28.74	870
Chr1:41227138:41229488:+	OSA_circ02085_Os01g0921200|Chr1(+):(40224114-40224221)(40224114-40224221)	100	108	0	0	1930	2037	1	108	6.5e-50	200	4.55	2351	49.54	216
Chr1:41461778:41462733:-	Os_ciR2107_OS01G0924300|Chr1(-):(40464491-40465379)(40464491-40465379)(40465379-40465446)(40465197-40465293)(40465044-40465118)(40464492-40464590)	99.582	957	2	2	1	956	1846	891	0	1744	99.9	956	45.11	2117
Chr1:41559800:41560711:-	OSA_circ02115_Os01g0925000|Chr1(-):(40553612-40553482)(40553612-40553482)(40552948-40552701)	98.387	248	4	0	665	912	263	510	1.73e-121	436	27.08	912	48.43	510
Chr1:41660328:41661076:+	OSA_circ02127_Os01g0927000|Chr1(+):(40656993-40657172)(40656993-40657172)(40657644-40657742)	100	181	0	0	1	181	1	181	5.32e-91	335	24.03	749	39.22	459
Chr1:4168986:4171213:-	OSA_circ05643_Os06g0509100|Chr6(-):(18164007-18163479)(18164007-18163479)(18163105-18163027)(18162250-18162167)(18161987-18160075)	92.444	225	12	4	350	574	528	747	5.85e-85	316	10.05	2228	6.99	3134
Chr1:41700703:41701032:+	Os_ciR6411_OS01G0927600|Chr1(+):(40697454-40697618)(40697454-40697618)(40697618-40698043)(40697762-40697881)(40697486-40697971)(40697971-40698043)	100	167	0	0	164	330	164	330	1.36e-83	309	50.3	330	11.57	1435
Chr1:41700703:41703548:+	OSA_circ02132_Os01g0927600|Chr1(+):(40698382-40699292)(40698382-40699292)	99.89	913	1	0	1092	2004	910	1822	0	1681	32.04	2846	50.05	1822
Chr1:41702406:41702654:-	OSA_circ02132_Os01g0927600|Chr1(+):(40698382-40699292)(40698382-40699292)	100	249	0	0	1	249	859	611	2.62e-129	460	99.6	249	13.61	1822
Chr1:41703123:41703548:+	OSA_circ02133_Os01g0927600|Chr1(+):(40699706-40699896)(40699706-40699896)	100	193	0	0	1	193	1	193	6.29e-98	357	45.07	426	50.26	382
Chr1:4170574:4171213:-	OSA_circ05643_Os06g0509100|Chr6(-):(18164007-18163479)(18164007-18163479)(18163105-18163027)(18162250-18162167)(18161987-18160075)	92.444	225	12	4	350	574	528	747	1.64e-85	316	35	640	6.99	3134
Chr1:4170574:4171951:-	OSA_circ05643_Os06g0509100|Chr6(-):(18164007-18163479)(18164007-18163479)(18163105-18163027)(18162250-18162167)(18161987-18160075)	92.444	225	12	4	1088	1312	528	747	3.6e-85	316	16.26	1378	6.99	3134
Chr1:41713888:41715841:-	Os_ciR6415_OS01G0927900|Chr1(-):(40709134-40710573)(40709134-40710573)(40710573-40710689)(40710239-40710358)(40710047-40710139)(40709853-40709970)(40709283-40709398)(40709135-40709197)	99.69	646	1	1	1310	1954	2999	2354	0	1181	32.96	1954	18.39	3507
Chr1:41941815:41942530:-	Os_ciR7939_OS02G0146700|Chr2(+):(2566842-2566925)(2566842-2566925)(2567028-2567186)(2567270-2567374)(2567453-2567557)(2567663-2567803)(2567922-2568026)(2566841-2568113)(2568113-2568337)	95.531	716	32	0	1	716	785	1500	0	1146	99.86	716	31.35	2281
Chr1:41941998:41942530:-	Os_ciR7939_OS02G0146700|Chr2(+):(2566842-2566925)(2566842-2566925)(2567028-2567186)(2567270-2567374)(2567453-2567557)(2567663-2567803)(2567922-2568026)(2566841-2568113)(2568113-2568337)	95.122	533	26	0	1	533	785	1317	0	841	99.81	533	23.32	2281
Chr1:41993660:41994235:+	Os_ciR6420_OS01G0932600|Chr1(+):(40916527-40916710)(40916527-40916710)(40916788-40916856)(40916526-40917004)(40917004-40917102)	99.653	577	1	1	1	576	439	1015	0	1053	99.83	576	56.75	1015
Chr1:42333163:42333531:-	Os_ciR2651_OS01G0938600|Chr1(-):(41206601-41207046)(41206601-41207046)(41207046-41207155)(41206602-41206970)	100	369	0	0	1	369	370	2	0	682	99.73	369	26.84	1371
Chr1:42402275:42402893:+	OSA_circ02160_Os01g0939700|Chr1(+):(41270243-41270439)(41270243-41270439)	100	199	0	0	1	199	1	199	4.3e-101	368	31.99	619	50.25	394
Chr1:42577594:42578082:+	OSA_circ10639_other|Chr1(+):(41398214-41398297)	100	84	0	0	289	372	1	84	2.85e-37	156	16.97	489	98.81	84
Chr1:42801776:42802083:-	Chr1_41720829_41721140_OS01G0948400|Chr1(-):(41720829-41720830)(41720829-41720830)(41720830-41721140)	99.035	311	0	1	1	308	315	5	1.47e-157	555	99.68	308	98.41	315
Chr1:43016631:43017163:-	OSA_circ02187_Os01g0952600|Chr1(+):(41954936-41955129)(41954936-41955129)	100	194	0	0	340	533	195	2	2.22e-98	359	36.21	533	49.74	388
Chr1:432571:433132:-	OSA_circ00028_Os01g0107900|Chr1(-):(418071-417920)(418071-417920)	100	154	0	0	1	154	1	154	4.03e-76	285	27.22	562	50.33	304
Chr1:43316148:43318045:+	OSA_circ02199_Os01g0957900|Chr1(+):(42220623-42220833)(42220623-42220833)(42220907-42221088)(42221215-42221454)(42222333-42222520)	100	244	0	0	590	833	602	845	1.31e-125	451	12.8	1898	23.55	1032
Chr1:43326449:43327297:+	OSA_circ02201_Os01g0958000|Chr1(+):(42231335-42231474)(42231335-42231474)	100	140	0	0	405	544	1	140	3.74e-68	259	16.37	849	49.64	280
Chr1:43357138:43357764:+	OSA_circ02203_Os01g0958700|Chr1(+):(42261909-42262113)(42261909-42262113)	100	207	0	0	421	627	204	410	1.56e-105	383	32.85	627	50.24	410
Chr1:43357138:43359221:+	OSA_circ02203_Os01g0958700|Chr1(+):(42261909-42262113)(42261909-42262113)	100	207	0	0	423	629	1	207	5.32e-105	383	9.88	2084	50.24	410
Chr1:43368431:43369280:+	OSA_circ02204_Os01g0958900|Chr1(+):(42272242-42272336)(42272242-42272336)(42272416-42272524)(42272778-42272937)(42273075-42273236)(42273456-42273627)	98.837	172	0	1	292	461	452	623	4.75e-82	305	19.88	850	21.56	793
Chr1:43449081:43454203:-	OSA_circ08804_intronic|Chr1(-):(42346747-42346351)	99.748	397	1	0	1901	2297	1	397	0	728	7.73	5123	99.75	397
Chr1:43483566:43484084:-	Os_ciR4370_OS01G0960500|Chr1(-):(42352247-42352581)(42352247-42352581)(42352581-42352686)(42352248-42352375)	93.919	148	7	2	1	147	904	758	2.95e-57	222	28.13	519	16.15	904
Chr1:43541451:43542387:+	OSA_circ02208_Os01g0961300|Chr1(+):(42386277-42386872)(42386277-42386872)(42386949-42387108)(42387189-42387492)(42387578-42387679)	99.675	308	1	0	444	751	1350	1657	7.84e-160	564	32.76	937	17.46	1758
Chr1:43550728:43551970:-	Os_ciR4535_OS01G0961600|Chr1(-):(42396002-42397140)(42396002-42397140)(42397140-42397250)(42397005-42397046)(42396815-42396910)(42396653-42396742)(42396434-42396547)(42396298-42396330)(42396157-42396207)(42395716-42396080)(42396080-42397250)	98.88	1250	6	3	1	1243	2389	1141	0	2224	99.92	1243	28.68	4351
Chr1:4366843:4368380:+	Os_ciR6512_LOC_Os01g08750|Chr1(/):(4379888-4381425)(4379888-4381425)	99.74	1538	3	1	1	1538	2	1538	0	2817	99.93	1538	49.93	3076
Chr1:4366854:4368380:+	Os_ciR6512_LOC_Os01g08750|Chr1(/):(4379888-4381425)(4379888-4381425)	99.738	1527	3	1	1	1527	13	1538	0	2796	99.93	1527	49.58	3076
Chr1:4366854:4371522:+	Os_ciR6512_LOC_Os01g08750|Chr1(/):(4379888-4381425)(4379888-4381425)	99.738	1529	3	1	1	1529	13	1540	0	2800	32.73	4669	49.64	3076
Chr1:43782621:43785790:+	OSA_circ02228_Os01g0967100|Chr1(+):(42648073-42648249)(42648073-42648249)	100	178	0	0	497	674	1	178	1.07e-88	329	5.58	3170	50	354
Chr1:44060464:44061857:+	OSA_circ02253_Os01g0972900|Chr1(+):(42950843-42951022)(42950843-42951022)(42951157-42951411)(42951493-42951597)(42952019-42952081)(42952168-42952236)	99.617	261	1	0	313	573	359	619	1.58e-133	477	18.65	1394	30.52	852
Chr1:44126074:44126675:-	Os_ciR6503_OS01G0974300|Chr1(-):(43050199-43050741)(43050199-43050741)(43050741-43050801)(43050598-43050666)(43050200-43050400)	99.668	603	1	1	1	602	1147	545	0	1101	99.83	602	42.48	1417
Chr1:44149245:44150985:-	Os_ciR2765_intronic|Chr1(/):(43073771-43073945)	97.74	177	2	1	719	895	175	1	3.55e-81	303	10.11	1741	99.43	175
Chr1:44299752:44300550:-	OSA_circ02265_Os01g0977600|Chr1(-):(43207183-43206385)(43207183-43206385)	99.75	799	2	0	1	799	1	799	0	1465	99.87	799	49.94	1598
Chr1:44299752:44301503:-	OSA_circ02265_Os01g0977600|Chr1(-):(43207183-43206385)(43207183-43206385)	99.75	800	2	0	953	1752	799	1598	0	1467	45.61	1752	50	1598
Chr1:44299752:44303563:-	OSA_circ02265_Os01g0977600|Chr1(-):(43207183-43206385)(43207183-43206385)	99.75	800	2	0	3013	3812	799	1598	0	1467	20.96	3812	50	1598
Chr1:44326770:44329275:-	Os_ciR2766_OS01G0978100|Chr1(-):(43234770-43237162)(43234770-43237162)(43237162-43237271)(43237023-43237080)(43235269-43235532)(43235054-43235191)(43234927-43234978)(43234771-43234850)	99.243	2509	9	4	1	2506	4896	2395	0	4519	99.96	2506	45.57	5488
Chr1:4470037:4471335:-	Os_ciR3576_OS01G0185200|Chr1(-):(4518247-4519499)(4518247-4519499)(4519499-4519546)(4519323-4519394)(4519087-4519186)(4518760-4518855)(4518609-4518670)(4518422-4518523)(4518248-4518340)	99.462	1300	6	1	1	1299	2554	1255	0	2361	99.92	1299	42.19	3079
Chr1:454512:454972:+	OSA_circ00034_Os01g0108200|Chr1(+):(441203-441437)(441203-441437)(441514-441733)	98.643	221	3	0	241	461	470	690	1.87e-108	392	47.72	461	31.88	690
Chr1:4554345:4558189:-	Os_ciR6523_OS01G0186700|Chr1(-):(4623237-4626430)(4623237-4626430)(4626430-4626561)(4626224-4626337)(4623238-4623282)	99.79	3331	1	2	1	3330	6520	3195	0	6107	86.58	3845	49.78	6679
Chr1:4557852:4560245:-	Os_ciR6524_OS01G0186700|Chr1(-):(4626223-4629427)(4626223-4629427)(4629427-4629601)(4629232-4629315)(4628376-4628617)(4627791-4628034)(4627526-4627605)(4627356-4627440)(4626430-4626561)(4626224-4626337)	100	2394	0	0	1	2394	2395	2	0	4421	99.96	2394	31.63	7566
Chr1:4558984:4559662:-	Os_ciR6524_OS01G0186700|Chr1(-):(4626223-4629427)(4626223-4629427)(4629427-4629601)(4629232-4629315)(4628376-4628617)(4627791-4628034)(4627526-4627605)(4627356-4627440)(4626430-4626561)(4626224-4626337)	100	679	0	0	1	679	1812	1134	0	1254	99.85	679	8.96	7566
Chr1:4602486:4603052:+	OSA_circ00218_Os01g0187400|Chr1(+):(4676953-4677072)(4676953-4677072)(4677185-4677313)(4677394-4677519)	99.265	136	0	1	231	366	239	373	6.91e-64	244	23.81	567	27.07	495
Chr1:4807483:4808860:-	OSA_circ00237_Os01g0191300|Chr1(-):(4883265-4879215)(4883265-4879215)	100	1378	0	0	1	1378	1	1378	0	2545	99.93	1378	17	8102
Chr1:4810749:4811270:-	OSA_circ00238_Os01g0191300|Chr1(-):(4885675-4885484)(4885675-4885484)	100	192	0	0	1	192	1	192	2.8e-97	355	36.59	522	49.74	384
Chr1:4836131:4838580:-	Os_ciR1951_OS01G0191800|Chr1(-):(4910929-4912877)(4910929-4912877)(4912877-4912987)(4911725-4911871)(4911536-4911631)(4911350-4911445)(4911133-4911229)(4910930-4911047)	99.951	2060	0	1	1	2059	4009	1950	0	3797	84	2450	45.12	4563
Chr1:4836523:4838580:-	Os_ciR1951_OS01G0191800|Chr1(-):(4910929-4912877)(4910929-4912877)(4912877-4912987)(4911725-4911871)(4911536-4911631)(4911350-4911445)(4911133-4911229)(4910930-4911047)	99.951	2059	0	1	1	2058	4009	1951	0	3795	99.95	2058	45.1	4563
Chr1:4837129:4838580:-	Os_ciR1951_OS01G0191800|Chr1(-):(4910929-4912877)(4910929-4912877)(4912877-4912987)(4911725-4911871)(4911536-4911631)(4911350-4911445)(4911133-4911229)(4910930-4911047)	99.931	1453	0	1	1	1452	4009	2557	0	2676	99.93	1452	31.82	4563
Chr1:4955596:4956505:+	Os_ciR4538_LOC_Os01g09760|Chr1(/):(5030003-5030913)(5030003-5030913)	100	910	0	0	1	910	2	911	0	1681	99.89	910	49.89	1822
Chr1:4955596:4957772:+	Os_ciR4538_LOC_Os01g09760|Chr1(/):(5030003-5030913)(5030003-5030913)	100	911	0	0	1	911	2	912	0	1683	41.8	2177	49.95	1822
Chr1:5158904:5161976:+	Os_ciR6542_intergenic|Chr1(/):(5223988-5227043)	98.829	3073	18	3	1	3073	2	3056	0	5459	99.97	3073	99.93	3056
Chr1:5180862:5184169:-	OSA_circ00262_Os01g0197200|Chr1(-):(5247994-5247759)(5247994-5247759)	100	237	0	0	1125	1361	1	237	1.79e-121	438	7.13	3308	50	472
Chr1:520318:521723:-	OSA_circ00038_Os01g0109700|Chr1(-):(517777-517112)(517777-517112)	99.701	668	2	0	580	1247	665	1332	0	1223	47.44	1406	50.08	1332
Chr1:5275494:5280075:-	Os_ciR6544_other|Chr1(/):(5332816-5333039)	99.554	224	1	0	915	1138	224	1	1.94e-112	409	4.87	4582	99.55	224
Chr1:5384495:5385830:-	OSA_circ03334_Os03g0219800|Chr3(+):(6292918-6295218)(6292918-6295218)	90.761	184	11	5	198	377	338	519	2.16e-62	241	13.4	1336	3.93	4602
Chr1:5862126:5863748:+	Os_ciR6552_OS01G0208600|Chr1(+):(5892755-5892878)(5892755-5892878)(5892941-5893073)(5893629-5893732)(5893867-5896780)(5896876-5896965)(5892754-5897251)(5897251-5897355)	100	979	0	0	645	1623	3490	4468	0	1808	60.26	1623	12.09	8092
Chr1:5883554:5886228:+	OSA_circ00284_Os01g0209000|Chr1(+):(5915850-5916046)(5915850-5916046)(5916134-5916223)	98.565	209	2	1	2302	2509	1	209	1.92e-100	368	7.74	2675	42.98	484
Chr1:5988714:5990616:+	OSA_circ00287_Os01g0210750|Chr1(+):(6018778-6019272)(6018778-6019272)(6019420-6019638)(6019817-6019932)(6020045-6021045)	100	759	0	0	1145	1903	1326	2084	0	1402	39.83	1903	32.59	2326
Chr1:5989062:5990616:+	OSA_circ00287_Os01g0210750|Chr1(+):(6018778-6019272)(6018778-6019272)(6019420-6019638)(6019817-6019932)(6020045-6021045)	100	759	0	0	797	1555	1326	2084	0	1402	48.75	1555	32.59	2326
Chr1:6088271:6094859:+	Os_ciR1787_OS01G0212100|Chr1(+):(6118199-6118551)(6118199-6118551)(6118551-6125039)(6119744-6119834)(6120989-6121153)(6122149-6122238)(6122341-6122412)(6122800-6122898)(6123025-6123111)(6123899-6123952)(6124709-6124788)(6118450-6124882)(6124882-6125039)	99.985	6590	0	1	1	6589	606	7195	0	12163	99.98	6589	45.37	14524
Chr1:6089564:6094859:+	Os_ciR1787_OS01G0212100|Chr1(+):(6118199-6118551)(6118199-6118551)(6118551-6125039)(6119744-6119834)(6120989-6121153)(6122149-6122238)(6122341-6122412)(6122800-6122898)(6123025-6123111)(6123899-6123952)(6124709-6124788)(6118450-6124882)(6124882-6125039)	100	5296	0	0	1	5296	1900	7195	0	9780	99.98	5296	36.46	14524
Chr1:6451523:6453004:+	OSA_circ10157_other|Chr1(+):(6451427-6452908)	99.798	1482	3	0	1	1482	1	1482	0	2721	99.93	1482	99.93	1482
Chr1:6639593:6641145:-	Os_ciR6570_OS01G0221100|Chr1(-):(6628370-6629588)(6628370-6629588)(6629588-6629923)(6629390-6629491)(6627308-6629173)(6629173-6629923)	99.936	1554	0	1	1	1553	2774	1221	0	2863	99.94	1553	28.27	5493
Chr1:6713506:6714976:-	OSA_circ00307_Os01g0222500|Chr1(-):(6702522-6702422)(6702522-6702422)(6702188-6702032)(6701248-6701052)	100	200	0	0	1272	1471	357	556	2.91e-101	370	13.53	1471	35.79	556
Chr1:6931036:6933130:+	Os_ciR6576_OS01G0225200|Chr1(+):(6899596-6899825)(6899596-6899825)(6900122-6901374)(6899595-6902079)(6902079-6902216)	99.761	2096	4	1	1	2095	2241	4336	0	3842	99.95	2095	48.32	4336
Chr1:6938473:6939660:+	Os_ciR6578_OS01G0225300|Chr1(+):(6906353-6907710)(6906353-6907710)(6907710-6908717)(6907801-6907979)(6907529-6908469)(6908469-6908717)	99.411	1189	6	1	1	1188	2536	3724	0	2156	99.92	1188	23.33	5093
Chr1:7339686:7343218:+	Os_ciR1630_OS01G0231900|Chr1(+):(7289215-7289426)(7289215-7289426)(7289544-7289581)(7289699-7289778)(7289874-7289941)(7291329-7291602)(7292137-7292249)(7292330-7292395)(7289169-7292613)(7292613-7292703)	99.632	3535	11	2	1	3533	1065	4599	0	6455	99.97	3533	76.84	4599
Chr1:7392499:7395384:+	Os_ciR6588_OS01G0232500|Chr1(+):(7342230-7342637)(7342230-7342637)(7342229-7342726)(7342726-7342789)	99.822	561	0	1	1	560	818	1378	0	1029	19.37	2886	40.64	1378
Chr1:7403575:7405857:-	Os_ciR6589_OS01G0232800|Chr1(-):(7353603-7354541)(7353603-7354541)(7354541-7354585)(7353604-7353791)	99.395	991	4	2	1035	2023	1930	940	0	1796	43.28	2283	46.9	2111
Chr1:7770734:7772909:+	OSA_circ00363_Os01g0238900|Chr1(+):(7681163-7681261)(7681163-7681261)(7681614-7681683)	99.038	104	0	1	1190	1293	1	103	1.68e-45	185	4.73	2176	38.06	268
Chr1:7929802:7930182:+	OSA_circ00366_Os01g0242300|Chr1(+):(7853770-7853904)(7853770-7853904)(7854064-7854150)	100	137	0	0	1	137	136	272	7.54e-67	254	35.7	381	38.1	357
Chr1:8139530:8145661:-	OSA_circ00368_Os01g0246100|Chr1(-):(8051738-8051463)(8051738-8051463)	100	278	0	0	3062	3339	275	552	5.36e-144	514	4.52	6132	50.18	552
Chr1:8142323:8145661:-	OSA_circ00368_Os01g0246100|Chr1(-):(8051738-8051463)(8051738-8051463)	100	278	0	0	3062	3339	275	552	2.91e-144	514	8.3	3339	50.18	552
Chr1:8371517:8372010:+	OSA_circ00380_Os01g0250900|Chr1(+):(8281403-8281537)(8281403-8281537)(8281766-8281896)	100	135	0	0	1	135	1	135	1.28e-65	250	27.13	494	33.42	401
Chr1:8391487:8391836:-	OSA_circ00395_Os01g0251200|Chr1(+):(8300818-8302401)(8300818-8302401)	100	350	0	0	1	350	902	553	0	647	99.71	350	11.02	3168
Chr1:8391494:8391847:-	OSA_circ00395_Os01g0251200|Chr1(+):(8300818-8302401)(8300818-8302401)	100	354	0	0	1	354	913	560	0	654	99.72	354	11.14	3168
Chr1:8391514:8391834:-	OSA_circ00395_Os01g0251200|Chr1(+):(8300818-8302401)(8300818-8302401)	100	321	0	0	1	321	900	580	3.26e-169	593	99.69	321	10.1	3168
Chr1:8391523:8391834:+	OSA_circ00395_Os01g0251200|Chr1(+):(8300818-8302401)(8300818-8302401)	100	312	0	0	1	312	589	900	3.19e-164	577	99.68	312	9.82	3168
Chr1:8391526:8391847:-	OSA_circ00395_Os01g0251200|Chr1(+):(8300818-8302401)(8300818-8302401)	100	322	0	0	1	322	913	592	9.1e-170	595	99.69	322	10.13	3168
Chr1:8391528:8391846:+	OSA_circ00395_Os01g0251200|Chr1(+):(8300818-8302401)(8300818-8302401)	100	319	0	0	1	319	594	912	4.19e-168	590	99.69	319	10.04	3168
Chr1:8391541:8391834:+	Chr1_8301421_8301717_OS01G0251200|Chr1(+):(8301421-8301717)(8301421-8301717)	100	294	0	0	1	294	4	297	3.03e-154	544	99.66	294	49.33	594
Chr1:8391545:8391846:+	OSA_circ00395_Os01g0251200|Chr1(+):(8300818-8302401)(8300818-8302401)	100	302	0	0	1	302	611	912	1.11e-158	558	99.67	302	9.5	3168
Chr1:8391562:8391834:-	Chr1_8301421_8301717_OS01G0251200|Chr1(+):(8301421-8301717)(8301421-8301717)	100	273	0	0	1	273	297	25	1.32e-142	505	99.63	273	45.79	594
Chr1:8391578:8391847:+	OSA_circ00395_Os01g0251200|Chr1(+):(8300818-8302401)(8300818-8302401)	100	270	0	0	1	270	644	913	6.06e-141	499	99.63	270	8.49	3168
Chr1:8391582:8391834:+	Chr1_8301421_8301717_OS01G0251200|Chr1(+):(8301421-8301717)(8301421-8301717)	100	253	0	0	1	253	45	297	1.59e-131	468	99.6	253	42.42	594
Chr1:8391595:8391846:+	OSA_circ00395_Os01g0251200|Chr1(+):(8300818-8302401)(8300818-8302401)	100	252	0	0	1	252	661	912	5.7e-131	466	99.6	252	7.92	3168
Chr1:8447235:8451352:-	Os_ciR6629_other|Chr1(/):(8358566-8361079)	99.96	2514	1	0	1	2514	2514	1	0	4638	61.02	4118	99.96	2514
Chr1:8447588:8451352:-	Os_ciR6629_other|Chr1(/):(8358566-8361079)	99.96	2514	1	0	1	2514	2514	1	0	4638	66.75	3765	99.96	2514
Chr1:8513157:8514141:-	Os_ciR6633_OS01G0254100|Chr1(-):(8422884-8423714)(8422884-8423714)(8423714-8423869)(8423524-8423634)(8423266-8423445)(8423064-8423192)(8422885-8422980)	99.899	986	0	1	1	985	1818	833	0	1814	99.9	985	42.2	2334
Chr1:8513157:8515123:-	Os_ciR6633_OS01G0254100|Chr1(-):(8422884-8423714)(8422884-8423714)(8423714-8423869)(8423524-8423634)(8423266-8423445)(8423064-8423192)(8422885-8422980)	99.899	988	0	1	981	1967	1820	833	0	1818	50.13	1967	42.29	2334
Chr1:8515314:8515922:-	OSA_circ00428_Os01g0254100|Chr1(-):(8425650-8425584)(8425650-8425584)(8425504-8425431)(8425309-8425214)(8425134-8425042)	100	100	0	0	340	439	207	306	4.57e-46	185	16.26	609	24.94	397
Chr1:8693715:8694429:-	Os_ciR6641_OS01G0257400|Chr1(-):(8597505-8598152)(8597505-8598152)(8598152-8598220)(8597865-8597978)(8597506-8597784)	99.86	716	0	1	1	715	1365	650	0	1315	99.86	715	40.67	1758
Chr1:8792405:8794872:-	OSA_circ00432_Os01g0259600|Chr1(-):(8703630-8703559)(8703630-8703559)(8703448-8703386)(8703032-8702886)(8702344-8702287)	100	150	0	0	1583	1732	207	356	3.06e-73	278	6.04	2468	36.17	412
Chr1:8793143:8794619:-	OSA_circ00432_Os01g0259600|Chr1(-):(8703630-8703559)(8703630-8703559)(8703448-8703386)(8703032-8702886)(8702344-8702287)	100	148	0	0	1330	1477	207	354	2.36e-72	274	9.95	1477	35.68	412
Chr1:8794411:8795643:-	Os_ciR5148_OS01G0259600|Chr1(-):(8704548-8705154)(8704548-8705154)(8705154-8705261)(8704519-8704615)(8704615-8705261)	99.598	746	0	2	124	868	2066	1323	0	1358	60.34	1233	35.96	2066
Chr1:8885088:8886169:-	Os_ciR6647_intronic|Chr1(/):(8794927-8795340)	100	414	0	0	279	692	414	1	0	765	38.17	1082	99.76	414
Chr1:8885088:8886723:-	Os_ciR6647_intronic|Chr1(/):(8794927-8795340)	100	414	0	0	833	1246	414	1	0	765	25.24	1636	99.76	414
Chr1:9097325:9098323:-	OSA_circ00449_Os01g0264700|Chr1(-):(9007203-9007090)(9007203-9007090)(9006986-9006807)(9006305-9006207)	99.465	187	0	1	216	402	227	412	5.53e-92	339	18.62	999	36.49	507
Chr1:9111646:9114090:-	Os_ciR3587_OS01G0265100|Chr1(-):(9020524-9022801)(9020524-9022801)(9022801-9022969)(9022313-9022383)(9021977-9022096)(9021059-9021177)(9020525-9020606)	99.918	2446	1	1	1	2445	4725	2280	0	4505	99.96	2445	47.78	5117
Chr1:9119291:9119935:+	Chr1_9028581_9028758_OS01G0265200|Chr1(-):(9028581-9028758)(9028581-9028758)	98.925	186	1	1	404	589	172	356	5.89e-90	331	28.68	645	51.69	356
Chr1:9119296:9119940:-	Chr1_9028581_9028758_OS01G0265200|Chr1(-):(9028581-9028758)(9028581-9028758)	98.925	186	1	1	62	247	356	172	5.89e-90	331	28.68	645	51.69	356
Chr1:9137027:9141018:-	Os_ciR5149_intergenic|Chr1(/):(9046282-9049990)	100	3709	0	0	1	3709	3709	1	0	6850	92.89	3992	99.97	3709
Chr1:9150958:9151749:-	Os_ciR3590_intronic|Chr1(/):(9059928-9060720)	100	792	0	0	1	792	793	2	0	1463	99.87	792	99.75	793
Chr1:9157402:9157809:-	OSA_circ00452_Os01g0265800|Chr1(-):(9066786-9065210)(9066786-9065210)	100	405	0	0	1	405	1	405	0	749	99.02	408	12.81	3154
Chr1:9167478:9168279:+	Os_ciR6650_OS01G0266000|Chr1(+):(9076440-9076998)(9076440-9076998)(9076439-9077088)(9077088-9077241)	99.875	803	0	1	1	802	1120	1922	0	1476	99.88	802	41.73	1922
Chr1:9361026:9362007:-	Os_ciR6657_OS01G0269000|Chr1(-):(9269990-9269991)(9269990-9269991)(9269991-9270098)	100	108	0	0	875	982	112	5	2.67e-50	200	10.9	982	95.54	112
Chr1:939698:940309:+	Os_ciR5681_OS01G0118100|Chr1(+):(1026722-1026925)(1026722-1026925)(1026721-1027012)(1027012-1027081)	99.446	361	1	1	1	360	410	770	0	654	58.66	612	46.75	770
Chr1:939988:941656:+	OSA_circ00053_Os01g0118100|Chr1(+):(1026722-1026925)(1026722-1026925)(1027012-1027081)(1027185-1027333)(1027551-1027859)(1028169-1028228)	100	309	0	0	540	848	628	936	8.45e-162	571	18.45	1669	30.92	996
Chr1:940527:941656:+	OSA_circ00053_Os01g0118100|Chr1(+):(1026722-1026925)(1026722-1026925)(1027012-1027081)(1027185-1027333)(1027551-1027859)(1028169-1028228)	100	309	0	0	1	309	628	936	5.68e-162	571	27.26	1130	30.92	996
Chr1:9570394:9573243:+	Os_ciR2781_intergenic|Chr1(/):(9468687-9471537)	99.649	2850	10	0	1	2850	2	2851	0	5208	99.96	2850	99.93	2851
Chr1:9734708:9735636:+	OSA_circ00472_Os01g0275600|Chr1(-):(9633550-9633420)(9633550-9633420)(9633299-9633234)	100	133	0	0	402	534	133	1	3.2e-64	246	14.21	929	40.24	328
Chr1:9762162:9764007:-	OSA_circ08751_intronic|Chr1(+):(9660682-9660796)	100	115	0	0	125	239	115	1	6.54e-54	213	6.18	1846	99.13	115
Chr1:9812251:9812905:-	OSA_circ00482_Os01g0276500|Chr1(-):(9688098-9687853)(9688098-9687853)(9687764-9687669)(9687596-9687445)	100	248	0	0	1	248	1	248	2.63e-128	459	37.71	655	33.38	740
Chr1:98541:101112:+	Os_ciR6600_OS01G0101600|Chr1(+):(75619-77205)(75619-77205)(77205-78191)(77143-77333)(77333-78191)	99.767	2574	4	2	1	2572	1588	4161	0	4719	99.96	2572	49.38	5211
Chr2:102334:103102:-	OSA_circ10669_other|Chr2(-):(94520-93752)	100	769	0	0	1	769	1	769	0	1421	99.87	769	99.87	769
Chr2:1061188:1061425:+	OSA_circ02329_Os02g0121300|Chr2(+):(1116066-1116952)(1116066-1116952)	100	238	0	0	1	238	548	785	3.24e-123	440	99.58	238	13.36	1774
Chr2:10843727:10844624:+	Os_ciR4637_OS02G0294600|Chr2(+):(11200509-11200753)(11200509-11200753)	100	246	0	0	34	279	1	246	4.71e-127	455	27.28	898	50	490
Chr2:10843727:10848738:+	Os_ciR4637_OS02G0294600|Chr2(+):(11200509-11200753)(11200509-11200753)	100	246	0	0	34	279	1	246	2.69e-126	455	4.89	5012	50	490
Chr2:11058264:11058883:+	OSA_circ02582_Os02g0297600|Chr2(+):(11400373-11400473)(11400373-11400473)(11400651-11400756)(11400849-11400992)	100	146	0	0	475	620	307	452	1.25e-71	270	23.39	620	32.08	452
Chr2:11058264:11061256:+	OSA_circ02582_Os02g0297600|Chr2(+):(11400373-11400473)(11400373-11400473)(11400651-11400756)(11400849-11400992)	100	146	0	0	475	620	307	452	6.23e-71	270	4.84	2993	32.08	452
Chr2:1111048:1116706:-	OSA_circ08807_intronic|Chr2(-):(1169372-1168565)	100	808	0	0	2771	3578	1	808	0	1493	14.26	5659	99.88	808
Chr2:1113130:1113938:-	OSA_circ08807_intronic|Chr2(-):(1169372-1168565)	100	807	0	0	3	809	1	807	0	1491	99.63	809	99.75	808
Chr2:11474855:11475507:+	OSA_circ02583_Os02g0302200|Chr2(+):(11734000-11734339)(11734000-11734339)(11734434-11734652)	99.412	340	2	0	1	340	1	340	4.09e-176	617	51.91	653	37.71	899
Chr2:12166322:12167698:+	OSA_circ06370_EPlOSAG00000040221|Chr7(+):(29437628-29437787)(29437628-29437787)	94.805	154	3	2	113	263	156	5	1.04e-60	235	10.89	1377	47.19	320
Chr2:1228661:1229160:+	Os_ciR7661_OS02G0124700|Chr2(+):(1284081-1284082)(1284081-1284082)(1284082-1284369)	100	288	0	0	1	288	5	292	1.15e-150	532	57.4	500	98.29	292
Chr2:1228661:1232499:+	Os_ciR7661_OS02G0124700|Chr2(+):(1284081-1284082)(1284081-1284082)(1284082-1284369)	100	288	0	0	1	288	5	292	9.25e-150	532	7.48	3839	98.29	292
Chr2:12384169:12388588:+	Os_ciR7654_OS02G0316900|Chr2(+):(12573536-12573721)(12573536-12573721)(12575706-12576078)(12573535-12576515)(12576515-12576603)	99.415	3075	9	4	1350	4420	746	3815	0	5570	69.46	4420	80.45	3815
Chr2:12387691:12388588:+	Os_ciR7654_OS02G0316900|Chr2(+):(12573536-12573721)(12573536-12573721)(12575706-12576078)(12573535-12576515)(12576515-12576603)	99.666	899	2	1	1	898	2917	3815	0	1642	99.89	898	23.54	3815
Chr2:1272641:1274412:+	Os_ciR7674_OS02G0125350|Chr2(-):(1328347-1329352)(1328347-1329352)(1329352-1329490)(1328329-1328473)(1328473-1329490)	99.914	1163	0	1	270	1431	2152	3314	0	2141	65.52	1772	35.06	3314
Chr2:1273974:1274412:+	OSA_circ02336_Os02g0125300|Chr2(+):(1329676-1329831)(1329676-1329831)	100	157	0	0	283	439	156	312	6.68e-78	291	35.54	439	50	312
Chr2:12785216:12788720:-	Os_ciR1860_OS02G0321500|Chr2(+):(12847858-12848004)(12847858-12848004)(12848303-12848455)(12850589-12850711)(12850803-12850956)(12847857-12851130)(12851130-12851308)	93.188	2202	86	19	1323	3505	2882	726	0	3177	62.25	3505	51.62	4177
Chr2:13143499:13144235:+	OSA_circ02598_Os02g0326700|Chr2(+):(13157436-13157953)(13157436-13157953)(13158058-13158172)(13159829-13159994)(13161183-13161353)	99.424	521	3	0	1	521	1	521	0	946	70.56	737	34.95	1488
Chr2:13334051:13335422:+	OSA_circ10881_other|Chr2(+):(13304016-13305389)	99.709	1374	2	1	1	1372	1	1374	0	2514	99.93	1372	99.93	1374
Chr2:13334051:13336496:+	OSA_circ10881_other|Chr2(+):(13304016-13305389)	99.709	1374	2	1	1	1372	1	1374	0	2514	56.05	2446	99.93	1374
Chr2:13790580:13794578:-	Os_ciR7684_other|Chr2(/):(13845635-13846268)	99.842	634	1	0	229	862	634	1	0	1166	15.83	3999	99.84	634
Chr2:13979613:13982441:-	Os_ciR4280_OS02G0437800|Chr2(-):(13978543-13978680)(13978543-13978680)(13978680-13978763)(13978482-13978603)(13978603-13978763)	99.648	284	0	1	1936	2218	643	360	1.9e-145	518	9.97	2829	44.01	643
Chr2:14016445:14018533:+	OSA_circ02609_Os02g0438200|Chr2(+):(14014499-14014769)(14014499-14014769)(14014939-14015020)(14015952-14016086)(14016261-14016341)(14016437-14016588)	100	272	0	0	1	272	1	272	3.92e-141	503	12.97	2089	27.32	992
Chr2:1411156:1412091:-	Os_ciR7692_OS02G0128300|Chr2(-):(1466331-1467170)(1466331-1467170)(1467170-1467267)(1466744-1466957)(1466332-1466658)	99.893	937	0	1	1	936	1778	842	0	1724	99.89	936	40.36	2319
Chr2:15243019:15244715:-	Os_ciR7694_OS02G0452550|Chr2(+):(14944192-14944384)(14944192-14944384)(14945590-14945643)(14945738-14945852)(14946605-14946700)(14944170-14946806)(14946806-14946950)	99.647	1699	4	1	1	1697	2351	653	0	3103	99.94	1697	49.46	3433
Chr2:15244425:15245789:-	Os_ciR7695_OS02G0452550|Chr2(+):(14945590-14945643)(14945590-14945643)(14945738-14945852)(14946605-14946700)(14946806-14946964)(14950817-14950896)(14951781-14951843)(14951920-14952028)(14952126-14952204)(14952300-14952490)(14945578-14954395)(14954395-14954537)	99.634	1365	5	0	1	1365	2366	1002	0	2494	99.93	1365	13.69	9961
Chr2:15245469:15249740:-	Os_ciR7695_OS02G0452550|Chr2(+):(14945590-14945643)(14945590-14945643)(14945738-14945852)(14946605-14946700)(14946806-14946964)(14950817-14950896)(14951781-14951843)(14951920-14952028)(14952126-14952204)(14952300-14952490)(14945578-14954395)(14954395-14954537)	99.509	4279	12	3	1	4272	6322	2046	0	7777	99.98	4272	42.93	9961
Chr2:15249640:15255057:+	Os_ciR7695_OS02G0452500|Chr2(-):(14945578-14954409)(14945578-14954409)(14954409-14954537)(14952317-14952508)(14952128-14952211)(14951932-14952030)(14951783-14951856)(14950803-14950899)(14946825-14946943)(14946623-14946718)(14945753-14945869)(14945579-14945656)	99.733	3746	6	4	1	3745	14054	17796	0	6859	69.1	5418	19.96	18749
Chr2:15249644:15251350:-	Os_ciR7695_OS02G0452550|Chr2(+):(14945590-14945643)(14945590-14945643)(14945738-14945852)(14946605-14946700)(14946806-14946964)(14950817-14950896)(14951781-14951843)(14951920-14952028)(14952126-14952204)(14952300-14952490)(14945578-14954395)(14954395-14954537)	99.883	1707	1	1	1	1707	7931	6226	0	3140	99.94	1707	17.12	9961
Chr2:15249644:15251991:-	Os_ciR7695_OS02G0452550|Chr2(+):(14945590-14945643)(14945590-14945643)(14945738-14945852)(14946605-14946700)(14946806-14946964)(14950817-14950896)(14951781-14951843)(14951920-14952028)(14952126-14952204)(14952300-14952490)(14945578-14954395)(14954395-14954537)	99.83	2348	3	1	1	2348	8572	6226	0	4313	99.96	2348	23.55	9961
Chr2:15249644:15253381:-	Os_ciR2864_OS02G0452550|Chr2(+):(14946605-14946700)(14946605-14946700)(14946700-14954537)(14946806-14946964)(14950817-14950896)(14951781-14951843)(14951920-14952028)(14952126-14952204)(14952300-14952490)(14946622-14954395)(14954395-14954537)	99.759	3738	6	3	1	3738	8030	4296	0	6850	99.97	3738	22.46	16628
Chr2:15249644:15254703:-	Os_ciR7695_OS02G0452500|Chr2(-):(14945578-14954409)(14945578-14954409)(14954409-14954537)(14952317-14952508)(14952128-14952211)(14951932-14952030)(14951783-14951856)(14950803-14950899)(14946825-14946943)(14946623-14946718)(14945753-14945869)(14945579-14945656)	99.733	3742	6	4	1320	5060	17796	14058	0	6852	73.91	5060	19.94	18749
Chr2:15249644:15255054:-	Os_ciR7695_OS02G0452500|Chr2(-):(14945578-14954409)(14945578-14954409)(14954409-14954537)(14952317-14952508)(14952128-14952211)(14951932-14952030)(14951783-14951856)(14950803-14950899)(14946825-14946943)(14946623-14946718)(14945753-14945869)(14945579-14945656)	99.733	3742	6	4	1671	5411	17796	14058	0	6852	69.12	5411	19.94	18749
Chr2:15249644:15257765:-	Os_ciR7695_OS02G0452500|Chr2(-):(14945578-14954409)(14945578-14954409)(14954409-14954537)(14952317-14952508)(14952128-14952211)(14951932-14952030)(14951783-14951856)(14950803-14950899)(14946825-14946943)(14946623-14946718)(14945753-14945869)(14945579-14945656)	99.733	3742	6	4	4382	8122	17796	14058	0	6852	46.05	8122	19.94	18749
Chr2:15249644:15259681:-	Os_ciR7695_OS02G0452500|Chr2(-):(14945578-14954409)(14945578-14954409)(14954409-14954537)(14952317-14952508)(14952128-14952211)(14951932-14952030)(14951783-14951856)(14950803-14950899)(14946825-14946943)(14946623-14946718)(14945753-14945869)(14945579-14945656)	99.733	3742	6	4	6298	10038	17796	14058	0	6852	37.26	10038	19.94	18749
Chr2:15250625:15255054:-	Os_ciR2864_OS02G0452550|Chr2(+):(14946605-14946700)(14946605-14946700)(14946700-14954537)(14946806-14946964)(14950817-14950896)(14951781-14951843)(14951920-14952028)(14952126-14952204)(14952300-14952490)(14946622-14954395)(14954395-14954537)	99.71	2757	6	2	1674	4430	8030	5276	0	5046	62.21	4430	16.56	16628
Chr2:15253253:15255054:-	OSA_circ02616_Os02g0452500|Chr2(-):(14956208-14955825)(14956208-14955825)(14954537-14954409)	99.481	385	2	0	1	385	385	769	0	701	21.31	1802	42.81	897
Chr2:15311441:15311994:-	OSA_circ02619_Os02g0453800|Chr2(-):(15003092-15000091)(15003092-15000091)	99.819	554	1	0	1	554	1297	1850	0	1018	99.82	554	9.21	6004
Chr2:1584700:1585819:+	Os_ciR7725_OS02G0131300|Chr2(+):(1640476-1640622)(1640476-1640622)(1640475-1641097)(1641097-1641219)	100	149	0	0	972	1120	294	442	4.94e-73	276	13.21	1120	14.23	1040
Chr2:1598175:1599074:-	OSA_circ02343_Os02g0131700|Chr2(-):(1654550-1654253)(1654550-1654253)(1653875-1653604)(1653508-1653334)(1653238-1653120)(1653041-1652976)	100	272	0	0	1	272	597	868	1.66e-141	503	30.11	900	22.07	1228
Chr2:1598175:1599749:-	OSA_circ02343_Os02g0131700|Chr2(-):(1654550-1654253)(1654550-1654253)(1653875-1653604)(1653508-1653334)(1653238-1653120)(1653041-1652976)	99.671	304	0	1	1	303	1	304	8.02e-157	555	19.17	1575	24.67	1228
Chr2:161195:161622:+	Chr2_159894_160251_OS02G0102900|Chr2(+):(159892-160017)(159892-160017)(160017-160251)(159894-160201)(160201-160251)	100	128	0	0	301	428	125	252	8.59e-62	237	29.67	428	15.01	846
Chr2:1626647:1627970:+	Os_ciR4186_OS02G0132300|Chr2(+):(1681448-1681776)(1681448-1681776)(1681910-1681995)(1682117-1682263)(1682669-1682771)(1681447-1683490)(1683490-1683602)	100	1324	0	0	1	1324	996	2319	0	2446	99.92	1324	41.99	3151
Chr2:1626647:1629577:+	Os_ciR4186_OS02G0132300|Chr2(+):(1681448-1681776)(1681448-1681776)(1681910-1681995)(1682117-1682263)(1682669-1682771)(1681447-1683490)(1683490-1683602)	99.954	2156	0	1	1	2155	996	3151	0	3975	73.49	2931	68.39	3151
Chr2:16465325:16467135:+	Os_ciR2594_LOC_Os03g37320|Chr3(/):(20680669-20686000)(20680669-20686000)	94.298	1824	76	13	1	1811	1810	2	0	2767	99.94	1811	16.95	10664
Chr2:16465325:16468805:+	Os_ciR2594_LOC_Os03g37320|Chr3(/):(20680669-20686000)(20680669-20686000)	94.301	1825	76	13	1	1812	1810	1	0	2769	52.03	3481	16.96	10664
Chr2:16576947:16583773:-	Os_ciR2866_other|Chr2(/):(15954699-15961518)	99.561	6830	16	4	1	6827	6820	2	0	12434	99.99	6827	99.97	6820
Chr2:16576947:16596490:-	Os_ciR2866_other|Chr2(/):(15954699-15961518)	99.561	6830	16	4	12718	19544	6820	2	0	12434	34.93	19544	99.97	6820
Chr2:16590133:16596490:-	Os_ciR7709_OS02G0470600|Chr2(-):(15972647-15972648)(15972647-15972648)(15972648-15972751)	100	105	0	0	1513	1617	108	4	8.23e-48	195	1.64	6358	96.3	108
Chr2:16789133:16792265:+	OSA_circ02624_Os02g0474300|Chr2(+):(16172700-16174244)(16172700-16174244)(16174543-16174626)(16174754-16174837)(16174969-16175808)(16176164-16176235)(16177175-16177282)(16178380-16178456)(16178609-16178692)(16178835-16178946)(16179029-16179118)(16179230-16179295)(16179381-16180335)	99.763	843	2	0	817	1659	3258	4100	0	1546	26.88	3133	14.87	5662
Chr2:16816313:16819454:+	OSA_circ10892_other|Chr2(+):(16204167-16207555)	99.65	3142	11	0	1	3142	1	3142	0	5742	99.97	3142	92.68	3389
Chr2:16816313:16820856:+	OSA_circ10892_other|Chr2(+):(16204167-16207555)	99.616	3389	13	0	1	3389	1	3389	0	6187	74.56	4544	99.97	3389
Chr2:16816313:16821152:+	OSA_circ10892_other|Chr2(+):(16204167-16207555)	99.616	3389	13	0	1	3389	1	3389	0	6187	70	4840	99.97	3389
Chr2:17127893:17129224:-	Os_ciR7727_OS02G0480900|Chr2(-):(16538992-16539234)(16538992-16539234)(16539234-16539511)(16538993-16539124)	99.232	521	3	1	813	1332	765	245	0	939	38.96	1332	58.04	896
Chr2:17129035:17130959:-	Os_ciR7728_OS02G0480900|Chr2(-):(16541387-16542054)(16541387-16542054)	99.85	668	1	0	1	668	668	1	0	1229	34.65	1925	49.93	1336
Chr2:17941377:17944362:-	OSA_circ04192_EPlOSAG00000041658|Chr4(+):(11275243-11275404)(11275243-11275404)	98.101	158	3	0	449	606	158	1	1.34e-72	276	5.26	2986	48.46	324
Chr2:18123520:18124880:-	OSA_circ02635_Os02g0497500|Chr2(-):(17491288-17491138)(17491288-17491138)(17491059-17490997)(17490830-17490697)(17490600-17490472)(17490366-17489975)	99.49	196	1	0	1166	1361	629	824	2.09e-97	357	14.33	1361	19.12	1020
Chr2:18123520:18130168:-	OSA_circ02635_Os02g0497500|Chr2(-):(17491288-17491138)(17491288-17491138)(17491059-17490997)(17490830-17490697)(17490600-17490472)(17490366-17489975)	99.49	196	1	0	6454	6649	629	824	1.04e-96	357	2.93	6649	19.12	1020
Chr2:18156151:18158567:+	OSA_circ02638_Os02g0498300|Chr2(+):(17534919-17535067)(17534919-17535067)(17535239-17535295)(17536196-17536286)(17536367-17536527)(17536982-17537109)(17537201-17537338)	100	165	0	0	1444	1608	445	609	1.38e-81	305	6.79	2417	18.79	873
Chr2:185326:185793:-	OSA_circ02290_Os02g0103800|Chr2(-):(184453-183986)(184453-183986)	99.786	468	1	0	1	468	1	468	0	859	99.79	468	49.89	936
Chr2:190169:191465:-	Os_ciR7752_OS02G0103900|Chr2(-):(189557-190211)(189557-190211)(188917-189399)	99.695	655	2	0	3	657	655	1	0	1199	50.42	1297	36.48	1793
Chr2:1908608:1908897:+	Os_ciR7785_OS02G0137000|Chr2(+):(1963014-1963015)(1963014-1963015)(1963015-1963304)	100	290	0	0	1	290	5	294	5e-152	536	99.66	290	98.3	294
Chr2:1913693:1916797:+	Chr2_1969378_1969970_OS02G0137100|Chr2(+):(1969379-1969484)(1969379-1969484)(1969378-1969785)(1969785-1969970)	99.832	594	0	1	1279	1871	213	806	0	1090	19.07	3105	73.57	806
Chr2:19503082:19503398:+	Chr2_18305606_18305922_intronic|Chr2(/):(18305606-18305922)	99.652	287	1	0	31	317	1	287	1.19e-148	525	90.22	317	90.22	317
Chr2:19503095:19503411:-	Chr2_18305606_18305922_intronic|Chr2(/):(18305606-18305922)	99.667	300	1	0	1	300	300	1	7.07e-156	549	94.32	317	94.32	317
Chr2:19503098:19503413:+	Chr2_18305606_18305922_intronic|Chr2(/):(18305606-18305922)	99.669	302	1	0	15	316	1	302	5.45e-157	553	95.25	316	94.95	317
Chr2:19655289:19656291:+	Os_ciR2867_OS02G0513000|Chr2(+):(18447001-18447203)(18447001-18447203)(18447815-18448004)(18447000-18448841)(18448841-18449232)	99.502	1004	4	1	1	1003	598	1601	0	1825	99.9	1003	35.44	2830
Chr2:19655289:19657519:+	Os_ciR2867_OS02G0513000|Chr2(+):(18447001-18447203)(18447001-18447203)(18447815-18448004)(18447000-18448841)(18448841-18449232)	99.24	2236	9	4	1	2231	598	2830	0	4028	99.96	2231	78.87	2830
Chr2:19656102:19657519:+	Os_ciR2867_OS02G0513000|Chr2(+):(18447001-18447203)(18447001-18447203)(18447815-18448004)(18447000-18448841)(18448841-18449232)	99.156	1422	5	3	1	1418	1412	2830	0	2553	99.93	1418	50.11	2830
Chr2:19883080:19885341:-	OSA_circ10897_other|Chr2(+):(18652162-18652452)	98.288	292	4	1	86	377	291	1	2.54e-143	510	12.86	2262	99.66	291
Chr2:19931438:19931942:-	OSA_circ01586_Os01g0769000|Chr1(+):(32436952-32439421)(32436952-32439421)	93.042	503	35	0	1	503	1181	679	0	736	99.41	505	10.16	4940
Chr2:19990197:19991627:+	Os_ciR7750_other|Chr2(/):(18775443-18775605)	100	163	0	0	177	339	1	163	1.05e-80	302	11.32	1431	99.39	163
Chr2:20140346:20140588:-	OSA_circ02654_Os02g0519900|Chr2(+):(18919112-18921785)(18919112-18921785)	100	243	0	0	1	243	409	167	5.51e-126	449	99.59	243	4.53	5348
Chr2:20140897:20141131:+	OSA_circ02654_Os02g0519900|Chr2(+):(18919112-18921785)(18919112-18921785)	100	235	0	0	1	235	718	952	1.49e-121	435	99.57	235	4.38	5348
Chr2:20140897:20141131:-	OSA_circ02654_Os02g0519900|Chr2(+):(18919112-18921785)(18919112-18921785)	100	235	0	0	1	235	952	718	1.49e-121	435	99.57	235	4.38	5348
Chr2:20141155:20141475:+	OSA_circ02654_Os02g0519900|Chr2(+):(18919833-18921778)(18919833-18921778)	100	321	0	0	1	321	255	575	3.26e-169	593	99.69	321	8.22	3892
Chr2:20141156:20141472:-	OSA_circ02654_Os02g0519900|Chr2(+):(18919833-18921778)(18919833-18921778)	100	317	0	0	1	317	572	256	5.39e-167	586	99.68	317	8.12	3892
Chr2:20141750:20142047:-	OSA_circ02654_Os02g0519900|Chr2(+):(18920613-18921783)(18920613-18921783)	100	298	0	0	1	298	367	70	1.84e-156	551	99.66	298	12.68	2342
Chr2:20141756:20142048:+	OSA_circ02654_Os02g0519900|Chr2(+):(18920613-18921783)(18920613-18921783)	100	293	0	0	1	293	76	368	1.09e-153	542	99.66	293	12.47	2342
Chr2:20141806:20142049:-	OSA_circ02654_Os02g0519900|Chr2(+):(18920613-18921783)(18920613-18921783)	100	244	0	0	1	244	369	126	1.54e-126	451	99.59	244	10.38	2342
Chr2:20141820:20142048:-	OSA_circ02654_Os02g0519900|Chr2(+):(18920613-18921783)(18920613-18921783)	100	229	0	0	1	229	368	140	3.13e-118	424	99.56	229	9.74	2342
Chr2:20141841:20142048:-	OSA_circ02654_Os02g0519900|Chr2(+):(18920613-18921783)(18920613-18921783)	100	208	0	0	1	208	368	161	1.32e-106	385	99.52	208	8.84	2342
Chr2:20141870:20142044:+	OSA_circ02654_Os02g0519900|Chr2(+):(18920613-18921783)(18920613-18921783)	100	175	0	0	1	175	190	364	2.4e-88	324	99.43	175	7.43	2342
Chr2:20141870:20142071:+	OSA_circ02654_Os02g0519900|Chr2(+):(18920613-18921783)(18920613-18921783)	100	202	0	0	1	202	190	391	2.77e-103	374	99.5	202	8.58	2342
Chr2:20141872:20142073:-	OSA_circ02654_Os02g0519900|Chr2(+):(18920613-18921783)(18920613-18921783)	100	202	0	0	1	202	393	192	2.77e-103	374	99.5	202	8.58	2342
Chr2:20320509:20325829:-	Os_ciR7773_OS02G0523500|Chr2(-):(19103270-19104355)(19103270-19104355)(19104355-19104523)(19103921-19103995)(19103584-19103802)(19103271-19103477)	99.92	1255	0	1	1	1254	2341	1087	0	2311	23.55	5321	44.12	2842
Chr2:20322063:20325829:-	Os_ciR7773_OS02G0523500|Chr2(-):(19103270-19104355)(19103270-19104355)(19104355-19104523)(19103921-19103995)(19103584-19103802)(19103271-19103477)	99.92	1255	0	1	1	1254	2341	1087	0	2311	33.26	3767	44.12	2842
Chr2:20322479:20322970:-	Os_ciR7768_OS02G0523500|Chr2(-):(19101433-19101434)(19101433-19101434)(19101434-19101664)	100	232	0	0	1	232	235	4	1.53e-119	429	46.95	492	98.3	235
Chr2:208351:210410:+	OSA_circ09316_intergenic|Chr2(+):(207575-209630)	99.417	2060	8	3	1	2060	1	2056	0	3735	99.95	2060	99.95	2056
Chr2:208364:210410:+	OSA_circ09317_intergenic|Chr2(+):(207588-209630)	99.414	2047	8	3	1	2047	1	2043	0	3711	99.95	2047	99.95	2043
Chr2:21134755:21136881:-	Chr2_19912600_19912767_OS02G0537900|Chr2(-):(19912600-19912767)(19912600-19912767)	100	128	0	0	2000	2127	168	41	4.47e-61	237	5.97	2127	37.8	336
Chr2:21186253:21189310:-	Os_ciR7792_OS02G0538900|Chr2(-):(19964583-19966512)(19964583-19966512)(19966512-19967169)(19964584-19964659)	99.846	2589	2	2	1	2588	4518	1931	0	4758	84.6	3058	56.31	4594
Chr2:21188653:21189310:-	Os_ciR7792_OS02G0538900|Chr2(-):(19964583-19966512)(19964583-19966512)(19966512-19967169)(19964584-19964659)	100	658	0	0	1	658	4518	3861	0	1216	99.85	658	14.3	4594
Chr2:21229655:21230705:+	OSA_circ09373_intergenic|Chr2(+):(20007515-20008565)	100	1051	0	0	1	1051	1	1051	0	1941	99.9	1051	99.9	1051
Chr2:21593874:21594739:+	OSA_circ10913_other|Chr2(+):(20370812-20371677)	99.885	866	1	0	1	866	1	866	0	1594	99.88	866	99.88	866
Chr2:21599320:21601152:+	OSA_circ10914_other|Chr2(+):(20376261-20378093)	99.891	1833	2	0	1	1833	1	1833	0	3374	99.95	1833	99.95	1833
Chr2:21604597:21606289:+	Os_ciR3747_intergenic|Chr2(/):(20381534-20383227)	99.705	1693	5	0	1	1693	2	1694	0	3099	99.94	1693	99.88	1694
Chr2:21922273:21922837:+	OSA_circ02676_Os02g0550300|Chr2(+):(20701108-20701211)(20701108-20701211)(20701299-20701672)	100	374	0	0	192	565	209	582	0	691	66.02	565	64.09	582
Chr2:22116542:22117372:-	OSA_circ02686_Os02g0553200|Chr2(-):(20869679-20869575)(20869679-20869575)(20869075-20868848)(20869603-20869575)(20869075-20868848)	98.723	235	2	1	597	831	205	438	2.05e-115	416	28.16	831	33.53	695
Chr2:22149150:22151084:+	OSA_circ02687_Os02g0554000|Chr2(+):(20901541-20901680)(20901541-20901680)(20901790-20901869)	99.291	141	1	0	1	141	1	141	1.12e-66	255	7.24	1935	38.89	360
Chr2:22151717:22153558:+	Os_ciR7805_OS02G0554000|Chr2(+):(20904487-20904564)(20904487-20904564)(20904768-20904824)(20905149-20905818)(20904486-20905901)(20905901-20905956)	99.592	1472	5	1	372	1842	884	2355	0	2684	79.8	1842	62.46	2355
Chr2:22152751:22153558:+	Os_ciR7805_OS02G0554000|Chr2(+):(20904487-20904564)(20904487-20904564)(20904768-20904824)(20905149-20905818)(20904486-20905901)(20905901-20905956)	99.258	809	5	1	1	808	1547	2355	0	1459	99.88	808	34.31	2355
Chr2:22322965:22324708:-	OSA_circ02693_Os02g0556600|Chr2(-):(21048405-21048259)(21048405-21048259)(21047859-21047773)(21047285-21047240)(21046809-21046733)(21046443-21046290)	100	154	0	0	1	154	505	658	1.29e-75	285	8.77	1744	23.25	658
Chr2:22338441:22338813:+	OSA_circ02694_Os02g0556800|Chr2(-):(21061555-21061037)(21061555-21061037)(21060621-21060083)	99.718	354	1	0	1	354	1390	1037	0	649	94.64	373	22.38	1577
Chr2:22464296:22468344:-	OSA_circ02700_Os02g0558600|Chr2(-):(21179203-21179032)(21179203-21179032)(21178783-21178040)(21177580-21177059)	99.732	745	2	0	421	1165	345	1089	0	1365	18.37	4049	46.21	1610
Chr2:22464996:22468344:-	OSA_circ02700_Os02g0558600|Chr2(-):(21179203-21179032)(21179203-21179032)(21178783-21178040)(21177580-21177059)	99.732	745	2	0	421	1165	345	1089	0	1365	22.22	3349	46.21	1610
Chr2:22466221:22468344:-	OSA_circ02700_Os02g0558600|Chr2(-):(21179203-21179032)(21179203-21179032)(21178783-21178040)(21177580-21177059)	99.732	745	2	0	421	1165	345	1089	0	1365	35.03	2124	46.21	1610
Chr2:22467181:22468344:-	OSA_circ02701_Os02g0558600|Chr2(-):(21179203-21179032)(21179203-21179032)(21178783-21178040)	99.731	744	2	0	421	1164	345	1088	0	1363	63.83	1164	68.29	1088
Chr2:22732009:22739962:-	OSA_circ10930_other|Chr2(-):(21497159-21489194)	99.598	7967	18	4	1	7954	1	7966	0	14523	99.99	7954	99.99	7966
Chr2:22784688:22786101:+	OSA_circ02707_Os02g0566700|Chr2(+):(21547094-21548068)(21547094-21548068)(21548247-21548839)	99.489	979	5	0	1	979	1	979	0	1781	69.17	1414	38.46	2543
Chr2:22810147:22810997:-	Os_ciR7818_OS02G0567450|Chr2(+):(21572522-21572565)(21572522-21572565)(21572651-21572802)(21572516-21573178)(21573178-21573368)	99.179	853	5	2	1	851	1094	242	0	1535	99.88	851	77.88	1094
Chr2:22835704:22836949:+	OSA_circ10932_other|Chr2(+):(21598024-21599268)	99.679	1246	3	1	1	1246	1	1245	0	2278	99.92	1246	99.92	1245
Chr2:22965:23630:+	Os_ciR7690_OS02G0100300|Chr2(+):(14379-14549)(14379-14549)(14620-14707)(14378-14807)(14807-14887)	99.804	510	0	1	1	509	432	941	0	935	76.28	666	54.09	941
Chr2:23214360:23214627:-	OSA_circ08836_intronic|Chr2(-):(21987866-21987600)	100	266	0	0	3	268	1	266	1.01e-138	492	98.88	268	99.25	267
Chr2:23411215:23412879:-	Os_ciR4651_OS02G0577100|Chr2(-):(22166769-22166770)(22166769-22166770)(22166770-22166996)	100	228	0	0	1	228	231	4	8.98e-117	422	13.63	1665	98.27	231
Chr2:23602142:23603237:-	OSA_circ02719_Os02g0580966|Chr2(+):(22373608-22373829)(22373608-22373829)	100	223	0	0	238	460	444	222	3.53e-114	412	20.26	1096	50	444
Chr2:23943:24280:+	OSA_circ02275_Os02g0100300|Chr2(+):(15357-15497)(15357-15497)(15578-15694)(15995-16237)(16326-16383)	100	143	0	0	1	143	142	284	3.07e-70	265	42.01	338	20.29	700
Chr2:24143251:24143948:-	OSA_circ10960_other|Chr2(+):(22898272-22898968)	100	696	0	0	1	696	696	1	0	1286	99.57	698	99.71	697
Chr2:24143601:24143804:+	Chr2_22898611_22898833_intergenic|Chr2(/):(22898611-22898833)	100	204	0	0	1	204	10	213	2.17e-104	377	99.51	204	91.03	223
Chr2:24143602:24143805:-	Chr2_22898611_22898833_intergenic|Chr2(/):(22898611-22898833)	100	204	0	0	1	204	214	11	2.17e-104	377	99.51	204	91.03	223
Chr2:24218791:24219636:-	Os_ciR7851_other|Chr2(/):(22982766-22983174)	100	409	0	0	62	470	409	1	0	756	48.23	846	99.76	409
Chr2:24228811:24230164:+	OSA_circ02737_Os02g0593900|Chr2(+):(22992410-22992524)(22992410-22992524)(22992631-22992725)(22993459-22993565)(22993649-22993763)(22994766-22994810)(22994931-22995388)	100	117	0	0	1238	1354	431	547	3.69e-55	217	8.57	1354	11.05	1050
Chr2:24389938:24391359:-	Os_ciR2876_OS02G0596500|Chr2(-):(23160135-23161405)(23160135-23161405)(23161405-23161557)(23161102-23161254)(23160443-23160526)(23160136-23160304)	99.649	1423	4	1	1	1422	2695	1273	0	2599	99.93	1422	45.86	3101
Chr2:24664144:24665250:+	OSA_circ10989_other|Chr2(-):(23528575-23528361)	100	215	0	0	865	1079	215	1	9.99e-110	398	19.33	1107	99.53	215
Chr2:24664949:24665820:+	OSA_circ10989_other|Chr2(-):(23528575-23528361)	100	215	0	0	60	274	215	1	7.82e-110	398	24.54	872	99.53	215
Chr2:24688231:24689733:-	OSA_circ02750_Os02g0601800|Chr2(-):(23553657-23552371)(23553657-23552371)	100	1287	0	0	1	1287	1	1287	0	2377	85.56	1503	49.96	2574
Chr2:24856979:24858174:+	Os_ciR4655_OS02G0605400|Chr2(+):(23722440-23722592)(23722440-23722592)(23722937-23723200)(23722439-23723514)(23723514-23723645)	98.923	1207	2	4	1	1196	572	1778	0	2146	99.92	1196	67.83	1778
Chr2:24857371:24859042:+	Os_ciR4655_OS02G0605400|Chr2(+):(23722440-23722592)(23722440-23722592)(23722937-23723200)(23722439-23723514)(23723514-23723645)	99.876	805	0	1	1	804	974	1778	0	1480	48.03	1672	45.22	1778
Chr2:24935545:24936278:+	OSA_circ02768_Os02g0606700|Chr2(+):(23770369-23770460)(23770369-23770460)(23770545-23770913)(23771017-23771102)	100	372	0	0	176	547	184	555	0	688	50.54	734	58.06	639
Chr2:24935545:24937358:+	OSA_circ02768_Os02g0606700|Chr2(+):(23770369-23770460)(23770369-23770460)(23770545-23770913)(23771017-23771102)	100	372	0	0	176	547	184	555	0	688	20.45	1814	58.06	639
Chr2:25014860:25017689:-	Os_ciR7877_OS02G0608400|Chr2(-):(23868289-23870993)(23868289-23870993)(23870993-23871119)(23870243-23870307)(23869977-23870148)(23868773-23868991)(23868553-23868600)(23868290-23868436)	99.753	2831	6	1	1	2830	5537	2707	0	5188	99.96	2830	45.73	6188
Chr2:25018544:25020427:-	Os_ciR7878_OS02G0608400|Chr2(-):(23870992-23873187)(23870992-23873187)(23873187-23873848)(23872768-23873080)(23872329-23872475)(23872148-23872236)(23871965-23872057)(23870993-23871119)	99.788	1885	3	1	1	1884	5054	3170	0	3458	99.95	1884	32.35	5823
Chr2:25033511:25034185:+	Os_ciR3757_OS02G0608600|Chr2(+):(23886678-23887317)(23886678-23887317)(23887317-23889920)(23887433-23887501)(23887581-23887664)(23887750-23887908)(23888529-23888615)(23889005-23889109)(23889186-23889308)(23889387-23889539)(23887233-23889855)(23889855-23889920)	100	675	0	0	1	675	4666	5340	0	1247	99.85	675	9.17	7353
Chr2:25033511:25036215:+	Os_ciR3757_OS02G0608600|Chr2(+):(23886678-23887317)(23886678-23887317)(23887317-23889920)(23887433-23887501)(23887581-23887664)(23887750-23887908)(23888529-23888615)(23889005-23889109)(23889186-23889308)(23889387-23889539)(23887233-23889855)(23889855-23889920)	99.002	2706	8	5	1	2705	1197	3884	0	4830	99.96	2705	36.54	7353
Chr2:25280626:25282647:-	OSA_circ09414_intergenic|Chr2(-):(24139591-24137568)	99.457	2024	9	2	1	2022	1	2024	0	3675	99.95	2022	99.95	2024
Chr2:25286602:25287304:-	Os_ciR7889_OS02G0612800|Chr2(-):(24143924-24144067)(24143924-24144067)(24144067-24144117)(24143915-24143987)(24143987-24144117)	99.029	206	1	1	1	205	543	338	4.91e-101	368	29.02	703	37.75	543
Chr2:26516886:26523472:-	OSA_circ11015_other|Chr2(-):(24854686-24848100)	99.651	6589	19	2	1	6587	1	6587	0	12037	99.98	6587	99.98	6587
Chr2:26593906:26594462:+	OSA_circ02792_Os02g0624400|Chr2(+):(24902817-24902924)(24902817-24902924)(24903008-24903145)(24903233-24903373)	100	144	0	0	414	557	352	495	1.45e-70	267	25.67	557	28.89	495
Chr2:26764922:26765373:+	OSA_circ02810_Os02g0628200|Chr2(+):(25121236-25121368)(25121236-25121368)(25121526-25121687)	100	162	0	0	291	452	267	428	1.14e-80	300	35.62	452	37.62	428
Chr2:26790624:26790897:-	OSA_circ02813_Os02g0628800|Chr2(-):(25147276-25146685)(25147276-25146685)	100	274	0	0	1	274	35	308	3.68e-143	507	99.64	274	23.06	1184
Chr2:26893726:26894110:-	Os_ciR7923_OS02G0631200|Chr2(-):(25250038-25253411)(25250038-25253411)(25253411-25253995)(25252916-25253018)(25251715-25251783)(25251205-25251319)(25250407-25250495)(25250218-25250279)(25250039-25250135)	99.481	385	2	0	1	385	6749	6365	0	701	99.74	385	4.88	7868
Chr2:26911037:26911358:-	OSA_circ02823_Os02g0631500|Chr2(-):(25274715-25273646)(25274715-25273646)	100	322	0	0	1	322	718	1039	9.1e-170	595	99.69	322	15	2140
Chr2:26983642:26987046:+	Os_ciR7927_OS02G0632500|Chr2(+):(25336766-25337014)(25336766-25337014)(25337893-25338014)(25338642-25338732)(25336765-25339974)(25339974-25340389)	98.04	2653	43	7	1	2650	713	3359	0	4602	77.8	3405	61.01	4337
Chr2:26983642:26987046:-	Os_ciR7927_OS02G0632500|Chr2(+):(25336766-25337014)(25336766-25337014)(25337893-25338014)(25338642-25338732)(25336765-25339974)(25339974-25340389)	98.04	2653	43	7	756	3405	3359	713	0	4602	77.8	3405	61.01	4337
Chr2:27071140:27072487:-	OSA_circ02824_Os02g0633100|Chr2(-):(25385408-25385044)(25385408-25385044)(25384942-25384480)(25384405-25384061)	99.577	473	1	1	460	931	723	1195	0	861	34.94	1348	30.69	1538
Chr2:27078011:27079155:-	Os_ciR7929_OS02G0633100|Chr2(-):(25389483-25391439)(25389483-25391439)(25391439-25391609)(25391271-25391342)(25391111-25391173)(25390703-25390888)(25389484-25389868)	99.89	908	0	1	239	1145	4085	3178	0	1670	79.13	1145	18.93	4791
Chr2:27319067:27320465:+	OSA_circ02828_Os02g0639000|Chr2(+):(25632478-25632611)(25632478-25632611)(25632682-25632735)(25632883-25632979)(25633514-25633719)(25633794-25633874)(25634050-25634115)(25634532-25634605)	99.029	206	2	0	1039	1244	420	625	2.77e-101	370	14.65	1399	24.23	846
Chr2:27319067:27320961:+	OSA_circ02828_Os02g0639000|Chr2(+):(25632478-25632611)(25632478-25632611)(25632682-25632735)(25632883-25632979)(25633514-25633719)(25633794-25633874)(25634050-25634115)(25634532-25634605)	99.029	206	2	0	1039	1244	420	625	3.76e-101	370	10.82	1895	24.23	846
Chr2:27319067:27321443:+	OSA_circ02828_Os02g0639000|Chr2(+):(25632478-25632611)(25632478-25632611)(25632682-25632735)(25632883-25632979)(25633514-25633719)(25633794-25633874)(25634050-25634115)(25634532-25634605)	99.029	206	2	0	1039	1244	420	625	4.73e-101	370	8.62	2377	24.23	846
Chr2:27441828:27443172:+	Os_ciR7941_OS02G0641800|Chr2(+):(25768223-25768283)(25768223-25768283)(25769332-25769566)(25768222-25769799)(25769799-25770037)	99.628	1345	4	1	1	1345	359	1702	0	2455	99.93	1345	61.78	2174
Chr2:27442938:27443643:+	Os_ciR7941_OS02G0641800|Chr2(+):(25768223-25768283)(25768223-25768283)(25769332-25769566)(25768222-25769799)(25769799-25770037)	99.576	707	2	1	1	706	1468	2174	0	1288	99.86	706	32.47	2174
Chr2:27507952:27509470:-	OSA_circ02831_Os02g0643000|Chr2(-):(25830478-25830363)(25830478-25830363)	99.174	121	0	1	333	453	1	120	4.15e-55	217	7.9	1519	51.29	232
Chr2:27578594:27579112:+	Os_ciR7945_OS02G0644100|Chr2(+):(25897918-25898206)(25897918-25898206)(25898206-25898456)(25898136-25898371)(25898371-25898456)	95.741	540	2	2	1	519	290	829	0	850	99.81	519	46.83	1151
Chr2:27624833:27628742:-	OSA_circ08143_EPlOSAG00000041282|Chr11(-):(20103265-20103104)(20103265-20103104)	91.72	157	13	0	3322	3478	159	3	3e-55	219	3.99	3910	48.15	324
Chr2:27778151:27778450:+	Chr10_19930815_19930978_LOC_Os10g37240|Chr10(/):(19930815-19930978)(19930815-19930978)	93.706	143	9	0	147	289	1	143	2.76e-55	215	47.33	300	43.29	328
Chr2:28074672:28075908:+	Os_ciR7949_OS02G0654000|Chr2(+):(26382984-26383153)(26382984-26383153)(26383901-26383975)(26384130-26384220)(26382983-26384329)(26384329-26384380)	99.919	1236	1	0	2	1237	509	1744	0	2278	99.84	1237	64.83	1905
Chr2:28074672:28076068:+	Os_ciR7949_OS02G0654000|Chr2(+):(26382984-26383153)(26382984-26383153)(26383901-26383975)(26384130-26384220)(26382983-26384329)(26384329-26384380)	99.857	1397	1	1	2	1397	509	1905	0	2567	99.86	1397	73.28	1905
Chr2:28197939:28198288:+	OSA_circ02846_Os02g0656550|Chr2(-):(26523043-26522696)(26523043-26522696)	99.526	211	1	0	140	350	348	138	2.35e-106	385	60	350	30.17	696
Chr2:28197944:28198292:-	OSA_circ02846_Os02g0656550|Chr2(-):(26523043-26522696)(26523043-26522696)	99.535	215	1	0	1	215	134	348	1.4e-108	392	61.32	349	30.75	696
Chr2:28556257:28558088:+	Os_ciR7957_intergenic|Chr2(/):(26934769-26934870)	99.02	102	1	0	94	195	1	102	5.09e-45	183	5.51	1832	99.02	102
Chr2:28581787:28583270:+	Os_ciR4663_OS02G0664300|Chr2(+):(26960187-26960365)(26960187-26960365)(26960365-26961582)(26960257-26961557)(26961557-26961582)	99.285	1399	8	2	1	1398	180	1577	0	2527	94.14	1484	48.12	2903
Chr2:28611949:28612299:-	OSA_circ02858_Os02g0665000|Chr2(-):(26993269-26993123)(26993269-26993123)(26993013-26992908)(26992779-26992312)(26992182-26992115)(26991997-26991846)(26991048-26990029)	99.145	351	3	0	1	351	1652	2002	0	632	99.72	351	16.6	2108
Chr2:2863887:2864998:-	OSA_circ09338_intergenic|Chr2(-):(2910705-2909594)	100	1112	0	0	1	1112	1	1112	0	2054	99.91	1112	99.91	1112
Chr2:2866561:2872244:-	Os_ciR8015_OS02G0152800|Chr2(-):(2915085-2917864)(2915085-2917864)(2917864-2917951)(2916792-2916918)(2916567-2916682)(2916419-2916475)(2915583-2915753)(2915330-2915488)(2915086-2915241)	99.965	2869	0	1	1	2868	5648	2780	0	5291	50.44	5684	44.58	6434
Chr2:28692412:28703196:-	Os_ciR7963_OS02G0666300|Chr2(-):(27058425-27059913)(27058425-27059913)(27059913-27060652)(27059075-27059815)(27058568-27058655)(27058426-27058488)	99.731	2229	5	1	1	2228	3718	1490	0	4082	20.65	10785	48.33	4610
Chr2:28700970:28703196:-	Os_ciR7963_OS02G0666300|Chr2(-):(27058425-27059913)(27058425-27059913)(27059913-27060652)(27059075-27059815)(27058568-27058655)(27058426-27058488)	99.731	2228	5	1	1	2227	3718	1491	0	4080	99.96	2227	48.31	4610
Chr2:28814904:28815362:-	OSA_circ02868_Os02g0669100|Chr2(-):(27166898-27166516)(27166898-27166516)	100	216	0	0	1	216	167	382	1.12e-110	399	46.84	459	28.07	766
Chr2:28979781:28981873:+	OSA_circ04510_Os04g0566400|Chr4(+):(28408910-28409862)(28408910-28409862)(28411201-28411606)	96.766	402	13	0	1690	2091	1909	2310	0	671	19.16	2093	17.34	2312
Chr2:28981474:28981873:+	OSA_circ04510_Os04g0566400|Chr4(+):(28408910-28409862)(28408910-28409862)(28411201-28411606)	96.734	398	13	0	1	398	1913	2310	0	664	99.25	400	17.17	2312
Chr2:29172079:29172858:-	OSA_circ02877_Os02g0674800|Chr2(-):(27490725-27490548)(27490725-27490548)(27490319-27489946)	99.467	375	2	0	406	780	356	730	0	682	47.95	780	51.23	730
Chr2:29175881:29176355:-	OSA_circ02878_Os02g0674800|Chr2(-):(27494251-27494007)(27494251-27494007)(27493894-27493777)	99.593	246	1	0	1	246	1	246	1.13e-125	449	51.58	475	40.3	608
Chr2:29345332:29346191:-	OSA_circ02879_Os02g0677800|Chr2(-):(27671383-27669372)(27671383-27669372)(27669282-27667933)	99.345	458	3	0	163	620	4025	4482	0	830	53.14	860	8.5	5374
Chr2:29998380:30003724:+	Os_ciR10257_OS05G0200500|Chr5(-):(6274406-6275629)(6274406-6275629)(6275629-6275701)(6274407-6274564)	90.831	349	29	2	2590	2936	672	325	4.77e-129	464	6.47	5345	12.95	2679
Chr2:30120414:30121202:-	Os_ciR7994_OS02G0693200|Chr2(-):(28465252-28465482)(28465252-28465482)(28465482-28465557)(28465253-28465326)	99.023	307	2	1	157	462	538	232	1.84e-155	549	38.66	789	50	612
Chr2:30185330:30185801:+	OSA_circ02886_Os02g0694400|Chr2(+):(28532904-28536134)(28532904-28536134)	99.576	472	2	0	1	472	2760	3231	0	861	99.79	472	7.29	6462
Chr2:30288020:30289202:+	Os_ciR7999_intergenic|Chr2(/):(28640070-28641253)	99.746	1183	3	0	1	1183	2	1184	0	2169	99.92	1183	99.83	1184
Chr2:30449528:30451537:+	OSA_circ02901_Os02g0700100|Chr2(+):(28803806-28804075)(28803806-28804075)	98.932	281	1	2	562	842	262	540	1.36e-140	501	13.93	2010	51.48	540
Chr2:30470292:30470964:+	Os_ciR4664_OS02G0700650|Chr2(-):(28824472-28824587)(28824472-28824587)(28824587-28824702)	99.569	232	0	1	443	673	117	348	3.55e-117	422	34.18	673	66.38	348
Chr2:30473517:30474738:-	Os_ciR8006_other|Chr2(/):(28828022-28828139)	99.107	112	1	0	346	457	112	1	9.3e-51	202	9.08	1222	94.07	118
Chr2:30633855:30636869:-	Os_ciR8007_other|Chr2(/):(28941583-28941955)	99.196	373	3	0	1768	2140	373	1	0	673	12.34	3015	99.73	373
Chr2:30637389:30639202:-	Os_ciR8008_OS02G0702500|Chr2(-):(28945911-28946012)(28945911-28946012)	100	103	0	0	43	145	103	1	3.01e-47	191	5.62	1814	50	204
Chr2:30637389:30640037:-	Os_ciR8008_OS02G0702500|Chr2(-):(28945911-28946012)(28945911-28946012)	100	103	0	0	878	980	103	1	4.41e-47	191	3.85	2649	50	204
Chr2:30740957:30741197:-	OSA_circ02908_Os02g0704600|Chr2(-):(29073880-29073452)(29073880-29073452)	99.17	241	2	0	1	241	65	305	1.53e-121	435	99.59	241	27.97	858
Chr2:30742299:30743149:-	Chr2_29075061_29075226_OS02G0704600|Chr2(-):(29075061-29075226)(29075061-29075226)	99.398	166	1	0	543	708	166	1	6.15e-81	302	19.39	851	49.7	332
Chr2:30756567:30758675:-	OSA_circ02909_Os02g0704966|Chr2(-):(29090159-29090023)(29090159-29090023)(29089915-29089820)	100	137	0	0	1189	1325	1	137	4.4e-66	254	6.45	2109	36.76	370
Chr2:30987380:30991745:+	Os_ciR8022_other|Chr2(/):(29295873-29300239)	99.817	4366	8	0	1	4366	2	4367	0	8019	99.98	4366	99.95	4367
Chr2:31096198:31101068:+	OSA_circ02915_Os02g0709400|Chr2(+):(29352327-29352646)(29352327-29352646)	100	320	0	0	1	320	1	320	1.91e-167	592	6.55	4871	49.84	640
Chr2:31126327:31128728:-	Os_ciR8026_other|Chr2(/):(29383163-29383463)	99.336	301	2	0	2018	2318	301	1	7.4e-154	545	12.49	2402	99.67	301
Chr2:31195966:31199407:+	Os_ciR8028_other|Chr2(/):(29447836-29451295)	99.593	3442	14	0	1	3442	19	3460	0	6279	99.97	3442	99.45	3460
Chr2:31202313:31203242:+	Os_ciR8029_OS02G0710900|Chr2(+):(29453081-29453313)(29453081-29453313)(29453313-29454321)(29453227-29454204)(29454204-29454321)	99.16	119	1	0	1	119	1358	1476	9.03e-55	215	12.69	930	4.59	2571
Chr2:31538544:31540019:-	OSA_circ02925_Os02g0717800|Chr2(-):(29797238-29794965)(29797238-29794965)	99.457	1472	7	1	6	1476	2274	3745	0	2673	99.59	1476	32.34	4548
Chr2:31538729:31539988:-	OSA_circ02925_Os02g0717800|Chr2(-):(29797238-29794965)(29797238-29794965)	99.524	1261	5	1	1	1260	26	1286	0	2294	99.92	1260	27.7	4548
Chr2:31700371:31702355:-	Os_ciR8052_OS02G0721800|Chr2(-):(29953412-29955131)(29953412-29955131)(29955131-29955397)(29954334-29954411)(29954159-29954260)(29954029-29954078)(29953837-29953936)(29953625-29953723)(29953413-29953532)	99.648	1986	6	1	1	1985	3707	1722	0	3627	99.95	1985	46.64	4256
Chr2:31769616:31770698:+	Os_ciR8054_OS02G0722700|Chr2(+):(30013170-30013318)(30013170-30013318)(30014088-30014192)(30014286-30014402)(30014758-30014901)(30013169-30015026)(30015026-30015171)	99.263	1086	4	3	1	1083	1584	2668	0	1958	99.91	1083	40.63	2668
Chr2:31773411:31773961:-	OSA_circ09422_intergenic|Chr2(+):(30018150-30018305)	100	156	0	0	127	282	156	1	3.05e-77	289	28.13	551	99.36	156
Chr2:31875177:31879421:-	OSA_circ11111_other|Chr2(-):(30139555-30135310)	99.764	4246	9	1	1	4245	1	4246	0	7784	99.98	4245	99.98	4246
Chr2:31995916:31996398:-	OSA_circ11113_other|Chr2(-):(30264890-30264408)	99.379	483	3	0	1	483	1	483	0	876	99.79	483	99.79	483
Chr2:32047581:32051238:-	OSA_circ11116_other|Chr2(-):(30297046-30293389)	99.754	3659	7	2	1	3658	1	3658	0	6706	99.97	3658	99.97	3658
Chr2:32309823:32311658:-	OSA_circ02948_Os02g0732500|Chr2(-):(30535103-30535022)(30535103-30535022)(30534933-30534901)(30534805-30534684)	100	122	0	0	299	420	198	319	8.35e-58	226	6.59	1836	37.93	319
Chr2:3241540:3242040:+	OSA_circ10750_other|Chr2(+):(3305302-3305802)	100	501	0	0	1	501	1	501	0	926	99.8	501	99.8	501
Chr2:3241946:3244671:+	Os_ciR2902_intergenic|Chr2(/):(3305707-3308433)	99.963	2726	1	0	1	2726	2	2727	0	5029	99.96	2726	99.93	2727
Chr2:32437952:32438239:+	Os_ciR8072_OS02G0735200|Chr2(-):(30675026-30675544)(30675026-30675544)(30675544-30675703)(30674780-30675360)(30675360-30675703)	98.551	276	0	2	16	288	1222	1496	1.82e-136	484	94.44	288	12.91	2123
Chr2:32437956:32438242:-	Os_ciR8072_OS02G0735200|Chr2(-):(30675026-30675544)(30675026-30675544)(30675544-30675703)(30674780-30675360)(30675360-30675703)	98.566	279	0	2	1	276	1499	1222	3.9e-138	490	95.82	287	13.05	2123
Chr2:32437982:32438237:-	Os_ciR8072_OS02G0735200|Chr2(-):(30675026-30675544)(30675026-30675544)(30675544-30675703)(30674780-30675360)(30675360-30675703)	98.837	258	0	1	1	255	1494	1237	3.49e-128	457	99.22	256	12.11	2123
Chr2:3245017:3247131:+	Os_ciR3347_intergenic|Chr2(/):(3308778-3310893)	99.858	2115	3	0	1	2115	2	2116	0	3890	99.95	2115	99.91	2116
Chr2:32502114:32502883:-	Os_ciR8073_OS02G0736400|Chr2(-):(30746706-30748000)(30746706-30748000)(30748000-30748263)(30747749-30747919)(30747364-30747476)(30747085-30747268)(30746707-30746816)	100	770	0	0	1	770	771	2	0	1423	99.87	770	22.41	3432
Chr2:32503157:32503671:-	Os_ciR8073_OS02G0736400|Chr2(-):(30746706-30748000)(30746706-30748000)(30748000-30748263)(30747749-30747919)(30747364-30747476)(30747085-30747268)(30746707-30746816)	99.612	516	1	1	1	515	2854	2339	0	941	99.81	515	15.01	3432
Chr2:32755985:32758532:+	Os_ciR8080_OS02G0741300|Chr2(+):(31007994-31007995)(31007994-31007995)(31007995-31008145)	100	151	0	0	2398	2548	5	155	8.8e-74	279	5.89	2548	96.77	155
Chr2:32757506:32758532:+	Os_ciR8080_OS02G0741300|Chr2(+):(31007994-31007995)(31007994-31007995)(31007995-31008145)	100	151	0	0	877	1027	5	155	3.49e-74	279	14.61	1027	96.77	155
Chr2:32763535:32764318:-	Os_ciR2272_LOC_Os02g50790|Chr2(/):(31013103-31013887)(31013103-31013887)	99.617	784	3	0	1	784	785	2	0	1432	99.87	784	49.87	1570
Chr2:32774747:32775305:-	Os_ciR8082_LOC_Os02g50799|Chr2(/):(31024375-31024934)(31024375-31024934)	99.821	559	1	0	1	559	560	2	0	1027	99.82	559	49.82	1120
Chr2:32781590:32781968:-	OSA_circ02961_Os02g0741500|Chr2(-):(31031629-31031531)(31031629-31031531)(31031346-31031218)(31031145-31031053)(31030974-31030909)(31030611-31030522)	100	130	0	0	250	379	197	326	5.83e-63	241	34.04	379	22.4	576
Chr2:32826202:32827144:+	OSA_circ08857_intronic|Chr2(+):(31064751-31065674)	99.245	927	3	2	1	926	1	924	0	1670	98.09	943	99.89	924
Chr2:32859344:32861756:-	Os_ciR8088_other|Chr2(/):(31097928-31099701)	99.662	1774	5	1	430	2202	1774	1	0	3241	73.44	2413	99.94	1774
Chr2:3287199:3287538:-	OSA_circ02392_Os02g0161900|Chr2(-):(3342017-3340458)(3342017-3340458)	100	340	0	0	1	340	27	366	9.52e-180	628	99.71	340	10.87	3120
Chr2:3287246:3287518:-	OSA_circ02392_Os02g0161900|Chr2(-):(3342017-3340458)(3342017-3340458)	100	273	0	0	1	273	47	319	1.32e-142	505	99.63	273	8.72	3120
Chr2:32935353:32939586:+	OSA_circ11133_other|Chr2(-):(31175390-31175292)	100	99	0	0	1832	1930	99	1	1.18e-44	183	2.31	4234	98.99	99
Chr2:33057935:33058603:+	OSA_circ02972_Os02g0745600|Chr2(+):(31295645-31295761)(31295645-31295761)(31295871-31296313)	99.774	443	1	0	227	669	235	677	0	813	66.07	669	65.29	677
Chr2:33215764:33217392:+	Os_ciR8098_LOC_Os02g51400|Chr2(/):(31475888-31477831)(31475888-31477831)	100	103	0	0	1	103	1843	1945	2.7e-47	191	6.26	1629	2.62	3888
Chr2:33343665:33344453:-	Os_ciR8102_OS02G0752200|Chr2(-):(31612314-31612804)(31612314-31612804)(31612804-31613103)(31612531-31612700)(31612315-31612412)	99.873	790	0	1	1	789	1282	493	0	1452	99.87	789	50.9	1550
Chr2:3335356:3336544:-	Os_ciR2391_OS02G0162766|Chr2(-):(3379652-3380404)(3379652-3380404)(3380404-3380841)(3379653-3379968)	99.58	1190	4	1	1	1189	1944	755	0	2169	99.92	1189	52.61	2260
Chr2:33506285:33508501:-	OSA_circ02989_Os02g0754700|Chr2(-):(31751839-31751722)(31751839-31751722)(31751419-31751277)(31750480-31750352)(31750010-31749850)(31749776-31749371)	98.795	166	1	1	1831	1995	509	674	2.73e-78	294	7.4	2217	15.35	1075
Chr2:33750379:33751115:-	OSA_circ02995_Os02g0760300|Chr2(-):(32019838-32019651)(32019838-32019651)(32019344-32019311)(32019081-32019020)	100	107	0	0	1	107	271	377	7.16e-50	198	14.38	737	22.46	472
Chr2:33750379:33751132:-	OSA_circ02995_Os02g0760300|Chr2(-):(32019838-32019651)(32019838-32019651)(32019344-32019311)(32019081-32019020)	96.85	127	1	1	1	124	251	377	3.39e-53	209	16.31	754	26.69	472
Chr2:33772365:33774656:+	OSA_circ02996_Os02g0761000|Chr2(+):(32041561-32041639)(32041561-32041639)(32042315-32042376)(32042500-32042599)(32042676-32042717)(32043564-32043605)(32043696-32043850)	97.516	161	1	1	2132	2292	402	559	1.32e-71	272	6.98	2292	28.09	559
Chr2:33863072:33873624:-	Os_ciR8379_OS02G0241600|Chr2(+):(8007553-8007851)(8007553-8007851)(8007950-8008153)(8008460-8008651)(8008761-8008999)(8007552-8010657)(8010657-8010752)	92.405	395	30	0	5498	5892	3792	4186	9.05e-159	564	3.73	10553	8.88	4435
Chr2:33867575:33868397:-	Os_ciR8379_OS02G0241600|Chr2(+):(8007553-8007851)(8007553-8007851)(8007950-8008153)(8008460-8008651)(8008761-8008999)(8007552-8010657)(8010657-8010752)	92.405	395	30	0	271	665	3792	4186	6.86e-160	564	47.87	823	8.88	4435
Chr2:33989021:33989377:+	OSA_circ03000_Os02g0766600|Chr2(+):(32273871-32274486)(32273871-32274486)	99.72	357	1	0	1	357	132	488	0	654	99.72	357	28.9	1232
Chr2:33989026:33989382:-	OSA_circ03000_Os02g0766600|Chr2(+):(32273871-32274486)(32273871-32274486)	99.72	357	1	0	1	357	493	137	0	654	99.72	357	28.9	1232
Chr2:33989361:33989905:+	OSA_circ03000_Os02g0766600|Chr2(+):(32273871-32274486)(32273871-32274486)	99.315	146	1	0	1	146	472	617	5.09e-70	265	26.61	545	11.77	1232
Chr2:3421314:3422036:+	OSA_circ02399_Os02g0165200|Chr2(-):(3512094-3507769)(3512094-3507769)	100	209	0	0	515	723	4326	4118	1.4e-106	387	28.77	723	2.4	8652
Chr2:34388469:34388992:-	Os_ciR8126_OS02G0773300|Chr2(-):(32645912-32647627)(32645912-32647627)(32647627-32647821)(32647405-32647515)(32646921-32647012)(32646285-32646374)(32646096-32646153)(32645913-32646026)	98.855	524	6	0	1	524	1011	488	0	935	99.81	524	12.78	4092
Chr2:34480988:34482489:-	Os_ciR8127_OS02G0775400|Chr2(-):(32735043-32735221)(32735043-32735221)(32734667-32734819)(32734257-32734478)(32733624-32733764)	100	141	0	0	1	141	874	734	1.87e-68	261	9.32	1502	16.02	874
Chr2:34482001:34483203:-	Os_ciR4287_OS02G0775400|Chr2(-):(32734256-32735933)(32734256-32735933)(32735933-32736037)(32735719-32735826)(32735471-32735617)(32735043-32735221)(32734667-32734819)(32734257-32734478)	100	223	0	0	1	223	223	1	3.88e-114	412	18.45	1203	5.2	4270
Chr2:34482001:34483950:-	Os_ciR4287_OS02G0775400|Chr2(-):(32734256-32735933)(32734256-32735933)(32735933-32736037)(32735719-32735826)(32735471-32735617)(32735043-32735221)(32734667-32734819)(32734257-32734478)	99.794	970	2	0	1	970	970	1	0	1781	49.69	1950	22.69	4270
Chr2:34482982:34483544:-	Os_ciR4287_OS02G0775400|Chr2(-):(32734256-32735933)(32734256-32735933)(32735933-32736037)(32735719-32735826)(32735471-32735617)(32735043-32735221)(32734667-32734819)(32734257-32734478)	100	563	0	0	1	563	564	2	0	1040	99.82	563	13.16	4270
Chr2:34482982:34485542:-	Os_ciR4287_OS02G0775400|Chr2(-):(32734256-32735933)(32734256-32735933)(32735933-32736037)(32735719-32735826)(32735471-32735617)(32735043-32735221)(32734667-32734819)(32734257-32734478)	99.719	1782	4	1	781	2561	3461	1680	0	3262	69.5	2561	41.71	4270
Chr2:34484196:34484762:-	Os_ciR4287_OS02G0775400|Chr2(-):(32734256-32735933)(32734256-32735933)(32735933-32736037)(32735719-32735826)(32735471-32735617)(32735043-32735221)(32734667-32734819)(32734257-32734478)	99.472	568	2	1	1	567	3461	2894	0	1031	99.82	567	13.28	4270
Chr2:34594608:34595688:-	Os_ciR8133_OS02G0777100|Chr2(-):(32864988-32866750)(32864988-32866750)(32866750-32866809)(32866563-32866607)(32866295-32866494)(32864989-32865543)	99.614	518	1	1	565	1081	3588	3071	0	944	47.73	1081	11.79	4386
Chr2:34665383:34668437:+	Os_ciR4671_other|Chr2(/):(32938805-32938910)	100	106	0	0	759	864	1	106	1.09e-48	196	3.44	3055	99.06	106
Chr2:34783633:34784360:+	OSA_circ11153_other|Chr2(-):(33069409-33069313)	100	97	0	0	567	663	97	1	2.56e-44	180	13.19	728	98.97	97
Chr2:34853662:34854306:-	Os_ciR8144_OS02G0781400|Chr2(-):(33115139-33115287)(33115139-33115287)(33115287-33115354)(33114835-33115196)(33115196-33115354)	99.707	341	0	1	306	645	887	547	8.68e-178	623	52.56	645	38.33	887
Chr2:34868825:34869104:-	Chr2_33130108_33130388_OS02G0781800|Chr2(-):(33130108-33130109)(33130108-33130109)(33130109-33130388)	100	280	0	0	1	280	284	5	1.74e-146	518	99.64	280	98.24	284
Chr2:34944869:34945363:-	OSA_circ03023_Os02g0782200|Chr2(-):(33160948-33160804)(33160948-33160804)(33160717-33160636)(33160543-33160453)	99.32	147	1	0	1	147	1	147	1.28e-70	267	29.49	495	31.53	463
Chr2:34944869:34952468:-	OSA_circ03023_Os02g0782200|Chr2(-):(33160948-33160804)(33160948-33160804)(33160717-33160636)(33160543-33160453)	98.701	154	1	1	7099	7251	138	291	4.42e-71	272	2	7600	33.05	463
Chr2:35041725:35048219:-	Os_ciR8154_OS02G0783700|Chr2(-):(33262013-33263052)(33262013-33263052)(33263052-33263168)(33262614-33262689)(33262014-33262185)	99.571	1165	2	2	345	1506	2198	1034	0	2121	17.88	6495	47.61	2445
Chr2:35045094:35046891:-	Os_ciR8154_OS02G0783700|Chr2(-):(33262013-33263052)(33262013-33263052)(33263052-33263168)(33262614-33262689)(33262014-33262185)	100	173	0	0	1	173	173	1	3.65e-86	320	9.57	1798	7.03	2445
Chr2:35046720:35047874:-	Os_ciR8154_OS02G0783700|Chr2(-):(33262013-33263052)(33262013-33263052)(33263052-33263168)(33262614-33262689)(33262014-33262185)	99.74	1156	2	1	1	1155	2197	1042	0	2117	99.91	1155	47.24	2445
Chr2:35188601:35190498:+	Os_ciR4672_OS02G0786000|Chr2(+):(33375166-33375361)(33375166-33375361)(33375442-33375581)(33375660-33375834)(33375957-33376010)(33376208-33376384)(33377339-33377451)(33375165-33377590)(33377590-33377772)	99.647	849	0	1	1050	1898	1052	1897	0	1548	44.68	1898	23.09	3660
Chr2:35189651:35192260:+	Os_ciR4672_OS02G0786000|Chr2(+):(33375166-33375361)(33375166-33375361)(33375442-33375581)(33375660-33375834)(33375957-33376010)(33376208-33376384)(33377339-33377451)(33375165-33377590)(33377590-33377772)	99.579	2611	7	2	1	2610	1053	3660	0	4758	99.96	2610	71.23	3660
Chr2:35193577:35194109:+	OSA_circ02879_Os02g0677800|Chr2(-):(27671383-27669372)(27671383-27669372)(27669282-27667933)	94.355	248	14	0	286	533	4431	4678	4.73e-105	381	46.34	533	4.6	5374
Chr2:35273376:35274163:+	OSA_circ03028_Os02g0787500|Chr2(+):(33459609-33459953)(33459609-33459953)	100	345	0	0	444	788	1	345	0	638	43.65	788	49.86	690
Chr2:3538344:3541750:-	Os_ciR8252_OS02G0167500|Chr2(-):(3625211-3629729)(3625211-3629729)(3629729-3629918)(3629168-3629596)(3629005-3629076)(3628825-3628917)(3628662-3628741)(3627847-3628000)(3627264-3627349)(3627097-3627187)(3626951-3627019)(3626704-3626874)(3626314-3626482)(3625212-3626150)	100	2790	0	0	1	2790	2790	1	0	5153	81.86	3407	24.08	11581
Chr2:3538962:3542491:-	Os_ciR8252_OS02G0167500|Chr2(-):(3625211-3629729)(3625211-3629729)(3629729-3629918)(3629168-3629596)(3629005-3629076)(3628825-3628917)(3628662-3628741)(3627847-3628000)(3627264-3627349)(3627097-3627187)(3626951-3627019)(3626704-3626874)(3626314-3626482)(3625212-3626150)	100	3530	0	0	1	3530	3531	2	0	6519	99.97	3530	30.47	11581
Chr2:35525885:35526110:-	OSA_circ11157_other|Chr2(-):(33727689-33727465)	99.558	226	0	1	1	226	1	225	2.4e-114	411	99.56	226	99.56	225
Chr2:35729944:35731533:+	OSA_circ03045_Os02g0797500|Chr2(+):(33943143-33943337)(33943143-33943337)(33943414-33943452)(33943568-33943657)(33943787-33943895)(33944000-33944109)(33944341-33944484)(33944566-33944732)	100	196	0	0	1	196	196	391	5.27e-99	363	12.26	1590	18.59	1049
Chr2:35730369:35730910:+	OSA_circ03045_Os02g0797500|Chr2(+):(33943143-33943337)(33943143-33943337)(33943414-33943452)(33943568-33943657)(33943787-33943895)(33944000-33944109)(33944341-33944484)(33944566-33944732)	100	111	0	0	432	542	628	738	3.11e-52	206	20.3	542	10.49	1049
Chr2:35811075:35814862:-	OSA_circ03051_Os02g0799000|Chr2(+):(34028355-34028555)(34028355-34028555)(34028819-34029030)	100	213	0	0	1032	1244	614	402	4.49e-108	394	5.6	3788	34.53	614
Chr2:35811090:35813348:-	OSA_circ03051_Os02g0799000|Chr2(+):(34028355-34028555)(34028355-34028555)(34028819-34029030)	99.485	194	1	0	1	194	394	201	4.52e-96	353	8.54	2259	31.43	614
Chr2:35811095:35813341:+	OSA_circ03051_Os02g0799000|Chr2(+):(34028355-34028555)(34028355-34028555)(34028819-34029030)	99.465	187	1	0	2061	2247	201	387	3.5e-92	340	8.28	2247	30.29	614
Chr2:35811306:35813655:-	OSA_circ03051_Os02g0799000|Chr2(+):(34028355-34028555)(34028355-34028555)(34028819-34029030)	99.51	204	1	0	298	501	404	201	1.3e-101	372	8.64	2350	33.06	614
Chr2:35813156:35813831:+	OSA_circ03051_Os02g0799000|Chr2(+):(34028355-34028555)(34028355-34028555)(34028819-34029030)	100	213	0	0	464	676	402	614	7.78e-109	394	31.36	676	34.53	614
Chr2:35813277:35813831:+	OSA_circ03051_Os02g0799000|Chr2(+):(34028355-34028555)(34028355-34028555)(34028819-34029030)	100	213	0	0	343	555	402	614	6.34e-109	394	38.2	555	34.53	614
Chr2:35813677:35814864:-	OSA_circ03051_Os02g0799000|Chr2(+):(34028355-34028555)(34028355-34028555)(34028819-34029030)	100	155	0	0	1034	1188	614	460	2.42e-76	287	12.96	1188	25.08	614
Chr2:35813687:35814862:+	OSA_circ03051_Os02g0799000|Chr2(+):(34028355-34028555)(34028355-34028555)(34028819-34029030)	100	145	0	0	1	145	470	614	8.69e-71	268	12.24	1176	23.45	614
Chr2:35843366:35843641:+	Chr2_34058395_34058675_OS02G0799700|Chr2(-):(34058395-34058675)(34058395-34058675)	100	276	0	0	1	276	2	277	2.87e-144	510	99.64	276	48.93	562
Chr2:35843367:35843641:-	Chr2_34058395_34058675_OS02G0799700|Chr2(-):(34058395-34058675)(34058395-34058675)	100	275	0	0	1	275	277	3	1.03e-143	508	99.64	275	48.75	562
Chr2:35843367:35843688:-	Chr2_34058395_34058675_OS02G0799700|Chr2(-):(34058395-34058675)(34058395-34058675)	100	279	0	0	44	322	281	3	7.29e-146	516	86.34	322	49.47	562
Chr2:36001781:36002039:+	OSA_circ03054_Os02g0801900|Chr2(+):(34183503-34183667)(34183503-34183667)	99.115	113	1	0	147	259	161	273	5.08e-52	204	43.24	259	33.94	330
Chr2:36139492:36144306:-	OSA_circ03058_Os02g0805000|Chr2(-):(34341478-34341388)(34341478-34341388)(34340924-34340761)(34340681-34340627)(34340289-34340167)(34340066-34339981)(34339577-34339450)	100	169	0	0	553	721	181	349	1.65e-83	313	3.49	4815	22.76	738
Chr2:36142279:36144306:-	OSA_circ03058_Os02g0805000|Chr2(-):(34341478-34341388)(34341478-34341388)(34340924-34340761)(34340681-34340627)(34340289-34340167)(34340066-34339981)(34339577-34339450)	100	169	0	0	553	721	181	349	6.88e-84	313	8.28	2028	22.76	738
Chr2:36411255:36412359:+	OSA_circ03074_Os02g0810300|Chr2(+):(34638828-34638988)(34638828-34638988)(34639414-34639465)	99.398	166	1	0	1	166	1	166	8.04e-81	302	14.93	1105	44.12	374
Chr2:36418230:36419370:+	OSA_circ03075_Os02g0810400|Chr2(+):(34646006-34646154)(34646006-34646154)	100	150	0	0	182	331	149	298	1.4e-73	278	13.06	1141	50	298
Chr2:36418230:36420663:+	OSA_circ03075_Os02g0810400|Chr2(+):(34646006-34646154)(34646006-34646154)	100	150	0	0	182	331	149	298	3.02e-73	278	6.12	2434	50	298
Chr2:3643294:3643731:+	Os_ciR2912_other|Chr2(/):(3729147-3729452)	100	306	0	0	30	335	1	306	9.89e-161	566	69.63	438	99.67	306
Chr2:3644100:3644417:+	OSA_circ02405_Os02g0169300|Chr2(+):(3729118-3729195)(3729118-3729195)(3729295-3729555)(3729924-3730241)	100	318	0	0	1	318	418	735	1.5e-167	588	99.69	318	43.13	735
Chr2:3644100:3644417:-	OSA_circ02405_Os02g0169300|Chr2(+):(3729118-3729195)(3729118-3729195)(3729295-3729555)(3729924-3730241)	100	318	0	0	1	318	735	418	1.5e-167	588	99.69	318	43.13	735
Chr2:3644100:3645140:+	OSA_circ02405_Os02g0169300|Chr2(+):(3729118-3729195)(3729118-3729195)(3729295-3729555)(3729924-3730241)	100	318	0	0	1	318	418	735	5.18e-167	588	30.45	1041	43.13	735
Chr2:36606976:36608842:-	Os_ciR8202_OS02G0813800|Chr2(-):(34869081-34869896)(34869081-34869896)(34869896-34870191)(34869711-34869786)(34869510-34869621)(34869082-34869131)	99.108	1121	5	4	181	1297	1936	817	0	2010	59.78	1867	51.66	2166
Chr2:36790107:36792120:+	Os_ciR4684_OS02G0817700|Chr2(-):(35081644-35082664)(35081644-35082664)(35082664-35082760)(35082071-35082194)(35081874-35081982)(35081645-35081728)	91.698	265	13	5	1386	1642	944	681	8.66e-98	359	12.71	2014	10.71	2456
Chr2:36790107:36795793:+	Chr2_35034354_35034891_OS02G0816900|Chr2(+):(35034350-35034469)(35034350-35034469)(35034469-35034891)(35034354-35034817)(35034817-35034891)	99.454	549	1	2	5121	5667	120	668	0	996	9.6	5687	45.59	1202
Chr2:36792493:36793563:+	OSA_circ03086_Os02g0816900|Chr2(+):(35032436-35032545)(35032436-35032545)	100	112	0	0	820	931	109	220	1.75e-52	207	10.36	1071	50.45	220
Chr2:36792493:36794633:+	OSA_circ03086_Os02g0816900|Chr2(+):(35032436-35032545)(35032436-35032545)	100	112	0	0	820	931	109	220	3.53e-52	207	5.18	2141	50.45	220
Chr2:36792493:36796443:+	Chr2_35034354_35034891_OS02G0816900|Chr2(+):(35034350-35034469)(35034350-35034469)(35034469-35034891)(35034354-35034817)(35034817-35034891)	99.454	549	1	2	2735	3281	120	668	0	996	13.82	3951	45.59	1202
Chr2:36794141:36795347:+	Chr2_35034354_35034891_OS02G0816900|Chr2(+):(35034350-35034469)(35034350-35034469)(35034469-35034891)(35034354-35034817)(35034817-35034891)	100	121	0	0	1087	1207	120	240	1.96e-57	224	9.94	1207	9.98	1202
Chr2:36796231:36797524:+	Os_ciR2908_OS02G0816900|Chr2(+):(35035976-35036090)(35035976-35036090)(35036191-35036229)(35035975-35036323)(35036323-35036406)	99.538	433	1	1	623	1054	270	702	0	787	33.31	1294	61.54	702
Chr2:37111011:37112346:+	OSA_circ03107_Os02g0822300|Chr2(+):(35299172-35299410)(35299172-35299410)(35299496-35299596)(35299897-35300090)(35300392-35300537)(35301131-35301256)	100	240	0	0	1	240	240	479	1.53e-123	444	17.89	1336	22.87	1045
Chr2:37111011:37113092:+	OSA_circ03107_Os02g0822300|Chr2(+):(35299172-35299410)(35299172-35299410)(35299496-35299596)(35299897-35300090)(35300392-35300537)(35301131-35301256)	100	240	0	0	1	240	240	479	2.4e-123	444	11.48	2082	22.87	1045
Chr2:37348895:37349525:+	OSA_circ03122_Os02g0827300|Chr2(+):(35556713-35556799)(35556713-35556799)(35556936-35557037)(35557124-35557243)(35557346-35557408)(35557481-35557626)(35557710-35557803)(35557906-35557964)(35558075-35558114)	97.945	146	0	1	1	143	460	605	1.66e-65	250	22.5	631	18.17	798
Chr2:37380516:37381226:+	OSA_circ03125_Os02g0828200|Chr2(+):(35588337-35589241)(35588337-35589241)	99.859	711	1	0	1	711	1	711	0	1308	99.86	711	39.23	1810
Chr2:37380516:37381226:-	OSA_circ03125_Os02g0828200|Chr2(+):(35588337-35589241)(35588337-35589241)	99.859	711	1	0	1	711	711	1	0	1308	99.86	711	39.23	1810
Chr2:37576356:37579741:+	Os_ciR8247_LOC_Os02g58560|Chr2(/):(35799270-35799837)(35799270-35799837)	99.824	569	1	0	1129	1697	1	569	0	1046	16.77	3386	50	1136
Chr2:37577485:37578051:+	Os_ciR8247_LOC_Os02g58560|Chr2(/):(35799270-35799837)(35799270-35799837)	99.824	567	1	0	1	567	2	568	0	1042	99.82	567	49.82	1136
Chr2:3887812:3892061:+	Os_ciR8261_OS02G0173100|Chr2(+):(3998064-3998171)(3998064-3998171)(3998412-3998496)(3998792-3999027)(3999253-3999426)(3999513-3999560)(3999638-3999721)(3999818-3999904)(4000010-4000098)(4000212-4000303)(4001113-4001174)(4001274-4001423)(4001510-4001749)(3998063-4002240)(4002240-4002336)	99.157	4271	12	3	1	4247	1565	5835	0	7666	99.91	4250	73.14	5838
Chr2:3908189:3909245:+	Os_ciR8263_OS02G0173500|Chr2(+):(4026485-4026580)(4026485-4026580)(4026783-4026825)(4026961-4027114)(4027236-4027318)(4028035-4028133)(4026484-4028228)(4028228-4028477)	99.641	835	3	0	223	1057	572	1406	0	1526	78.9	1057	32.5	2566
Chr2:3908189:3909245:-	Os_ciR8263_OS02G0173500|Chr2(+):(4026485-4026580)(4026485-4026580)(4026783-4026825)(4026961-4027114)(4027236-4027318)(4028035-4028133)(4026484-4028228)(4028228-4028477)	99.641	835	3	0	1	835	1406	572	0	1526	78.9	1057	32.5	2566
Chr2:3908189:3910404:+	Os_ciR8263_OS02G0173500|Chr2(+):(4026485-4026580)(4026485-4026580)(4026783-4026825)(4026961-4027114)(4027236-4027318)(4028035-4028133)(4026484-4028228)(4028228-4028477)	99.499	1995	9	1	223	2216	572	2566	0	3627	89.94	2216	77.71	2566
Chr2:3908189:3910956:+	Os_ciR8263_OS02G0173500|Chr2(+):(4026485-4026580)(4026485-4026580)(4026783-4026825)(4026961-4027114)(4027236-4027318)(4028035-4028133)(4026484-4028228)(4028228-4028477)	99.499	1995	9	1	223	2216	572	2566	0	3627	72	2768	77.71	2566
Chr2:3908189:3912610:+	Os_ciR8263_OS02G0173500|Chr2(+):(4026485-4026580)(4026485-4026580)(4026783-4026825)(4026961-4027114)(4027236-4027318)(4028035-4028133)(4026484-4028228)(4028228-4028477)	99.499	1995	9	1	223	2216	572	2566	0	3627	45.07	4422	77.71	2566
Chr2:3913366:3914254:+	OSA_circ02415_Os02g0173600|Chr2(+):(4030968-4032592)(4030968-4032592)	99.619	525	2	0	1	525	1101	1625	0	959	58.94	889	16.12	3250
Chr2:3977496:3979119:-	OSA_circ02418_Os02g0174700|Chr2(-):(4096581-4095629)(4096581-4095629)	99.603	504	2	0	1121	1624	1	504	0	920	30.97	1624	26.39	1906
Chr2:3977496:3980730:-	OSA_circ02418_Os02g0174700|Chr2(-):(4096581-4095629)(4096581-4095629)	99.603	504	2	0	2732	3235	1	504	0	920	15.55	3235	26.39	1906
Chr2:4080503:4082539:-	Os_ciR8272_OS02G0176700|Chr2(-):(4198505-4200374)(4198505-4200374)(4200374-4200541)(4199737-4199796)(4199198-4199359)(4198743-4198859)(4198506-4198604)	99.706	2038	4	2	1	2037	3908	1872	0	3729	99.95	2037	46.85	4346
Chr2:4332334:4333730:+	OSA_circ02433_Os02g0179900|Chr2(+):(4446822-4447433)(4446822-4447433)	99.837	614	1	0	491	1104	611	1224	0	1129	43.88	1397	50.08	1224
Chr2:4633060:4635069:+	Os_ciR8293_OS02G0184450|Chr2(-):(4711795-4713362)(4711795-4713362)	99.773	441	1	0	1	441	1129	1569	0	809	21.89	2010	14.03	3136
Chr2:5026827:5029077:-	Os_ciR8303_OS02G0191300|Chr2(-):(5060851-5060852)(5060851-5060852)(5060852-5061286)	99.771	436	1	0	1	436	439	4	0	800	19.32	2251	99.09	439
Chr2:5028643:5029077:-	Os_ciR8303_OS02G0191300|Chr2(-):(5060851-5060852)(5060851-5060852)(5060852-5061286)	99.77	435	1	0	1	435	439	5	0	798	99.77	435	98.86	439
Chr2:530405:532946:-	Os_ciR8338_other|Chr2(/):(576338-576941)	99.834	601	1	0	309	909	601	1	0	1105	23.6	2542	99.34	604
Chr2:539931:541498:-	Os_ciR8341_other|Chr2(/):(585216-585451)	99.576	236	1	0	349	584	236	1	1.4e-119	431	14.99	1568	99.58	236
Chr2:539931:543917:-	Os_ciR8341_other|Chr2(/):(585216-585451)	99.576	236	1	0	2768	3003	236	1	3.61e-119	431	5.89	3987	99.58	236
Chr2:5436977:5440998:+	Os_ciR8318_OS02G0197950|Chr2(-):(5485602-5485719)(5485602-5485719)(5485210-5485310)(5485010-5485136)(5484667-5484771)(5484405-5484552)(5484552-5485720)	99.92	1244	0	1	1	1243	643	1886	0	2290	30.88	4022	65.91	1886
Chr2:5550263:5551073:-	OSA_circ02476_Os02g0199950|Chr2(+):(5597548-5597659)(5597548-5597659)(5597788-5597954)	99.415	171	0	1	272	441	391	221	3.5e-83	309	20.84	811	43.48	391
Chr2:5651866:5655657:-	Os_ciR8332_other|Chr2(/):(5685881-5689651)	99.182	3792	9	1	1	3792	3771	2	0	6811	99.97	3792	99.95	3771
Chr2:5677625:5680334:-	OSA_circ02483_Os02g0202250|Chr2(-):(5714032-5713889)(5714032-5713889)(5713816-5713694)(5713596-5713504)(5711743-5711618)(5711421-5711321)	100	146	0	0	1	146	1	146	5.64e-71	270	5.35	2710	19.84	731
Chr2:5679806:5680334:-	OSA_circ02483_Os02g0202250|Chr2(-):(5714032-5713889)(5714032-5713889)(5713816-5713694)(5713596-5713504)(5711743-5711618)(5711421-5711321)	100	146	0	0	1	146	1	146	1.06e-71	270	27.41	529	19.84	731
Chr2:5893029:5894390:-	OSA_circ02488_Os02g0205300|Chr2(-):(5922135-5922038)(5922135-5922038)(5921377-5921153)(5921079-5921017)(5920937-5920774)(5920642-5920486)(5920401-5920303)(5920215-5920105)	99.563	229	1	0	757	985	195	423	9.47e-116	418	16.74	1362	22.46	1015
Chr2:6038026:6040619:+	OSA_circ02490_Os02g0208200|Chr2(+):(6062275-6065366)(6062275-6065366)(6065686-6065754)(6065893-6065958)	99.601	2004	5	1	1	2004	4186	6186	0	3653	77.22	2594	31.65	6319
Chr2:6038026:6040791:+	OSA_circ02490_Os02g0208200|Chr2(+):(6062275-6065366)(6062275-6065366)(6065686-6065754)(6065893-6065958)	99.601	2004	5	1	1	2004	4186	6186	0	3653	72.42	2766	31.65	6319
Chr2:6038026:6041076:+	OSA_circ02490_Os02g0208200|Chr2(+):(6062275-6065366)(6062275-6065366)(6065686-6065754)(6065893-6065958)	99.601	2004	5	1	1	2004	4186	6186	0	3653	65.65	3051	31.65	6319
Chr2:6059075:6062501:+	OSA_circ02492_Os02g0208600|Chr2(+):(6084255-6086441)(6084255-6086441)(6087559-6087679)	99.68	2187	7	0	1	2187	1	2187	0	4000	63.79	3427	48.63	4495
Chr2:6385145:6387214:-	OSA_circ02495_Os02g0215000|Chr2(-):(6439537-6439425)(6439537-6439425)(6439292-6439188)(6438753-6438684)(6438213-6438158)(6436896-6436846)(6436626-6436522)(6436417-6436373)(6436292-6436181)	98.347	121	1	1	644	764	651	770	2.64e-53	211	5.8	2070	15.45	770
Chr2:6387164:6389845:-	OSA_circ02495_EPlOSAG00000025356|Chr2(-):(6437874-6437712)(6437874-6437712)	100	162	0	0	1657	1818	2	163	7.11e-80	300	6	2682	49.39	326
Chr2:6601634:6603774:-	OSA_circ02500_Os02g0217600|Chr2(-):(6576456-6576342)(6576456-6576342)(6575720-6575612)(6575530-6575453)(6574507-6574316)	100	194	0	0	1948	2141	416	609	9.21e-98	359	9.01	2141	31.69	609
Chr2:6633394:6633613:-	OSA_circ02501_Os02g0218200|Chr2(+):(6606056-6606516)(6606056-6606516)	99.545	220	1	0	1	220	294	75	1.4e-111	401	99.55	220	23.75	922
Chr2:6812942:6813581:-	OSA_circ02507_Os02g0221500|Chr2(-):(6786354-6786191)(6786354-6786191)(6786064-6785962)(6785884-6785715)	100	172	0	0	469	640	430	601	4.55e-86	318	26.72	640	28.45	601
Chr2:6969417:6973991:-	Os_ciR2058_OS02G0224200|Chr2(-):(6967864-6969762)(6967864-6969762)(6969762-6969865)(6969587-6969682)(6968723-6968842)(6968148-6968354)(6967865-6967956)	99.9	2004	1	1	1	2003	3902	1899	0	3688	43.76	4575	45.35	4417
Chr2:6985340:6986147:+	Os_ciR2119_LOC_Os02g13130|Chr2(/):(6980656-6981814)(6980656-6981814)	99.876	808	1	0	1	808	2	809	0	1487	99.88	808	34.81	2318
Chr2:6985340:6986497:+	Os_ciR2119_LOC_Os02g13130|Chr2(/):(6980656-6981814)(6980656-6981814)	99.914	1158	1	0	1	1158	2	1159	0	2134	99.91	1158	49.91	2318
Chr2:6985552:6986147:+	Os_ciR2119_LOC_Os02g13130|Chr2(/):(6980656-6981814)(6980656-6981814)	99.832	596	1	0	1	596	214	809	0	1096	99.83	596	25.67	2318
Chr2:6985552:6986497:+	Os_ciR2119_LOC_Os02g13130|Chr2(/):(6980656-6981814)(6980656-6981814)	99.894	946	1	0	1	946	214	1159	0	1742	99.89	946	40.77	2318
Chr2:7174027:7174967:+	OSA_circ02509_Os02g0227400|Chr2(+):(7147801-7147914)(7147801-7147914)(7147993-7148055)(7148168-7148500)(7148579-7148743)	100	334	0	0	366	699	292	625	5.96e-176	617	35.39	941	42.21	789
Chr2:760364:761480:+	OSA_circ02304_Os02g0115600|Chr2(+):(819996-820761)(819996-820761)(820846-820920)(820995-821112)(821328-821445)(820696-820761)(820846-820920)(820995-821112)(821328-821445)	100	768	0	0	1	768	767	1534	0	1419	68.67	1117	34.55	2220
Chr2:779178:779399:+	Os_ciR8392_OS02G0115900|Chr2(-):(838832-839053)(838832-839053)	100	222	0	0	1	222	1	222	2.35e-114	411	99.55	222	49.77	444
Chr2:779184:779507:-	OSA_circ02313_Os02g0115900|Chr2(-):(839552-838779)(839552-838779)	100	324	0	0	1	324	392	715	7.09e-171	599	99.69	324	20.87	1548
Chr2:779529:779770:-	OSA_circ02313_Os02g0115900|Chr2(-):(839552-838779)(839552-838779)	100	242	0	0	1	242	129	370	1.97e-125	448	99.59	242	15.57	1548
Chr2:779610:779810:-	OSA_circ02314_Os02g0115950|Chr2(+):(839261-839546)(839261-839546)	100	201	0	0	1	201	204	4	9.92e-103	372	99.5	201	34.97	572
Chr2:8122830:8123928:+	Os_ciR8379_OS02G0241600|Chr2(+):(8007553-8007851)(8007553-8007851)(8007950-8008153)(8008460-8008651)(8008761-8008999)(8007552-8010657)(8010657-8010752)	99.818	1099	2	0	1	1099	1235	2333	0	2019	99.91	1099	24.76	4435
Chr2:8122830:8124276:+	Os_ciR8379_OS02G0241600|Chr2(+):(8007553-8007851)(8007553-8007851)(8007950-8008153)(8008460-8008651)(8008761-8008999)(8007552-8010657)(8010657-8010752)	99.862	1447	2	0	1	1447	1235	2681	0	2662	99.93	1447	32.6	4435
Chr2:8122830:8126226:+	Os_ciR2174_OS02G0241600|Chr2(+):(8007553-8007851)(8007553-8007851)(8007950-8008153)(8008460-8008651)(8008761-8008999)(8010657-8010752)(8007552-8010867)(8010867-8010959)	99.384	3409	8	4	1	3397	1331	4738	0	6167	99.97	3397	71.91	4738
Chr2:8125924:8131035:+	Os_ciR2174_OS02G0241600|Chr2(+):(8007553-8007851)(8007553-8007851)(8007950-8008153)(8008460-8008651)(8008761-8008999)(8010657-8010752)(8007552-8010867)(8010867-8010959)	99.671	304	0	1	1	303	4435	4738	2.63e-156	555	5.91	5112	6.4	4738
Chr2:8125924:8132676:+	Os_ciR2174_OS02G0241600|Chr2(+):(8007553-8007851)(8007553-8007851)(8007950-8008153)(8008460-8008651)(8008761-8008999)(8010657-8010752)(8007552-8010867)(8010867-8010959)	99.671	304	0	1	1	303	4435	4738	3.48e-156	555	4.47	6753	6.4	4738
Chr2:8232772:8233564:+	Os_ciR8380_OS02G0244100|Chr2(+):(8117431-8117593)(8117431-8117593)(8117430-8117686)(8117686-8117788)	99.722	360	0	1	435	793	327	686	0	658	45.15	793	52.33	686
Chr2:8232772:8237161:+	Os_ciR8380_OS02G0244100|Chr2(+):(8117431-8117593)(8117431-8117593)(8117430-8117686)(8117686-8117788)	99.722	360	0	1	435	793	327	686	0	658	8.15	4390	52.33	686
Chr2:8641686:8642942:+	OSA_circ02540_Os02g0250700|Chr2(+):(8526802-8527255)(8526802-8527255)(8527959-8528058)(8530908-8531016)	99.344	457	3	0	1	457	455	911	0	828	36.28	1257	40.82	1117
Chr2:8641686:8645910:+	OSA_circ02541_Os02g0251200|Chr2(+):(8528062-8529234)(8528062-8529234)	98.818	1184	4	4	1261	2444	1	1174	0	2100	28	4225	50	2346
Chr2:8669720:8670604:-	OSA_circ08672_Os12g0572400|Chr12(-):(23592243-23592166)(23592243-23592166)(23591268-23591104)	90.909	165	15	0	1	165	157	321	5.13e-57	222	18.53	885	51.09	321
Chr2:870627:872939:-	OSA_circ02321_Os02g0117800|Chr2(-):(933535-933411)(933535-933411)(932315-932249)(932157-932068)(931975-931888)(931704-931567)	100	140	0	0	1830	1969	494	633	1.04e-67	259	6.01	2313	21.96	633
Chr2:870971:872939:-	OSA_circ02321_Os02g0117800|Chr2(-):(933535-933411)(933535-933411)(932315-932249)(932157-932068)(931975-931888)(931704-931567)	100	140	0	0	1830	1969	494	633	8.83e-68	259	7.06	1969	21.96	633
Chr2:871292:872939:-	OSA_circ02322_Os02g0117800|Chr2(-):(933535-933411)(933535-933411)(932315-932249)(932157-932068)(931975-931888)	100	128	0	0	1	128	126	253	3.46e-61	237	7.71	1648	25.66	495
Chr2:8774015:8775139:-	OSA_circ02543_Os02g0255000|Chr2(-):(8751439-8750962)(8751439-8750962)(8750551-8750315)	99.792	480	1	0	1	480	1	480	0	881	42.58	1125	40.15	1193
Chr2:8774015:8778590:-	OSA_circ02545_Os02g0255000|Chr2(-):(8754890-8754772)(8754890-8754772)(8754537-8754006)(8753145-8752933)	99.816	543	0	1	346	888	231	772	0	996	11.84	4576	55.04	983
Chr2:8835184:8836967:-	OSA_circ08825_intronic|Chr2(-):(8815232-8815141)	100	90	0	0	129	218	3	92	4.99e-40	167	4.99	1784	96.74	92
Chr2:9314524:9315757:+	OSA_circ02556_Os02g0265700|Chr2(+):(9489156-9490896)(9489156-9490896)	97.99	1244	13	2	1	1234	1	1242	0	2148	99.92	1234	35.64	3482
Chr2:966795:967997:-	Os_ciR7616_UTR|Chr2(/):(1022339-1022475)	100	137	0	0	979	1115	137	1	2.49e-66	254	11.31	1203	99.27	137
Chr2:9765158:9769595:-	OSA_circ02565_Os02g0274600|Chr2(-):(10047801-10047704)(10047801-10047704)(10047060-10046883)(10046049-10045708)(10045636-10045536)(10045163-10045060)(10043724-10043322)	99.221	385	3	0	4054	4438	918	1302	0	695	8.65	4438	29	1324
Chr3:10086887:10088704:+	Os_ciR3001_OS03G0283800|Chr3(+):(9745867-9746267)(9745867-9746267)(9746267-9748382)(9746869-9746927)(9747064-9747130)(9747199-9747250)(9747451-9747853)(9746153-9747964)(9747964-9748382)	99.682	943	2	1	1	942	1987	2929	0	1724	51.76	1818	16.44	5730
Chr3:10103062:10107284:-	OSA_circ03468_Os03g0284100|Chr3(-):(9768025-9767401)(9768025-9767401)	100	447	0	0	1	447	180	626	0	826	10.56	4223	35.68	1250
Chr3:10156961:10160202:-	Os_ciR9239_OS03G0284900|Chr3(-):(9817082-9820241)(9817082-9820241)(9820241-9820328)(9819799-9820003)(9819004-9819111)(9818587-9818751)(9817950-9818504)(9817260-9817325)(9817083-9817163)	99.507	3247	11	2	1	3242	6408	3162	0	5903	99.97	3242	42.78	7588
Chr3:10330962:10332021:+	Os_ciR9245_OS03G0288500|Chr3(+):(9985363-9985447)(9985363-9985447)(9985362-9985565)(9985565-9986435)	99.717	1060	2	1	1	1059	172	1231	0	1940	99.81	1060	85.06	1245
Chr3:10353818:10354475:+	OSA_circ03477_Os03g0289100|Chr3(+):(10008555-10008739)(10008555-10008739)	100	188	0	0	471	658	183	370	5.98e-95	348	28.42	658	50.54	370
Chr3:10354291:10355659:+	OSA_circ03476_Os03g0289133|Chr3(-):(10008742-10008553)(10008742-10008553)	100	188	0	0	1	188	188	1	1.27e-94	348	13.66	1369	49.21	380
Chr3:10435500:10436397:-	OSA_circ11409_other|Chr3(-):(10089484-10088587)	100	898	0	0	1	898	1	898	0	1659	99.89	898	99.89	898
Chr3:10494965:10495705:+	Os_ciR2932_OS03G0291800|Chr3(+):(10150146-10150326)(10150146-10150326)(10150326-10150488)(10150224-10150420)(10150420-10150488)	99.424	347	1	1	1	346	182	528	2.16e-179	628	46.56	741	43.74	791
Chr3:10562901:10563522:+	Os_ciR8428_other|Chr3(/):(10218799-10218951)	98.693	153	2	0	462	614	1	153	3.49e-72	272	24.44	622	99.35	153
Chr3:10562907:10563528:-	Os_ciR8428_other|Chr3(/):(10218799-10218951)	98.693	153	2	0	15	167	153	1	3.49e-72	272	24.44	622	99.35	153
Chr3:10586874:10587752:-	OSA_circ03492_Os03g0293900|Chr3(-):(10244685-10244641)(10244685-10244641)(10244544-10244452)(10243518-10243451)(10242381-10242089)(10241581-10241251)	99.664	298	0	1	1	297	252	549	9.56e-154	544	33.67	879	33.94	875
Chr3:10586874:10590082:-	OSA_circ03492_Os03g0293900|Chr3(-):(10244685-10244641)(10244685-10244641)(10244544-10244452)(10243518-10243451)(10242381-10242089)(10241581-10241251)	99.34	303	1	1	2326	2627	247	549	2.76e-154	547	9.38	3209	34.51	875
Chr3:10587460:10590082:-	OSA_circ03492_Os03g0293900|Chr3(-):(10244685-10244641)(10244685-10244641)(10244544-10244452)(10243518-10243451)(10242381-10242089)(10241581-10241251)	99.664	298	1	0	2326	2623	247	544	8.09e-154	545	11.32	2623	33.94	875
Chr3:10688759:10690489:+	OSA_circ03495_Os03g0295700|Chr3(+):(10346831-10346928)(10346831-10346928)(10347457-10347628)(10348339-10348555)(10349455-10349581)(10349717-10349826)(10349915-10350007)(10350662-10350790)(10350878-10351011)	100	174	0	0	1558	1731	195	368	9.75e-87	322	9.99	1731	14.69	1178
Chr3:10689692:10693880:+	Os_ciR8434_OS03G0295700|Chr3(+):(10349717-10349826)(10349717-10349826)(10349915-10350007)(10350662-10350790)(10350878-10351011)(10351574-10351660)(10351740-10351832)(10349716-10351912)(10351912-10351983)	99.384	1298	6	1	2892	4189	757	2052	0	2351	30.96	4189	42.81	3025
Chr3:10692324:10692876:+	Os_ciR8434_OS03G0295700|Chr3(+):(10349717-10349826)(10349717-10349826)(10349915-10350007)(10350662-10350790)(10350878-10351011)(10351574-10351660)(10351740-10351832)(10349716-10351912)(10351912-10351983)	99.32	294	0	1	260	553	757	1048	4.61e-150	531	52.98	553	9.62	3025
Chr3:1077025:1079558:+	OSA_circ11226_other|Chr3(+):(1052875-1055408)	99.763	2534	6	0	1	2534	1	2534	0	4647	99.96	2534	99.96	2534
Chr3:1077025:1079558:-	OSA_circ11226_other|Chr3(+):(1052875-1055408)	99.763	2534	6	0	1	2534	2534	1	0	4647	99.96	2534	99.96	2534
Chr3:1078912:1081978:+	Os_ciR2089_intergenic|Chr3(/):(1054761-1057827)	99.609	3067	11	1	1	3067	2	3067	0	5596	99.97	3067	99.93	3067
Chr3:1084782:1090102:+	Os_ciR8443_intergenic|Chr3(/):(1060629-1062976)	99.148	2347	7	2	1	2334	2	2348	0	4211	43.85	5321	99.91	2348
Chr3:11179253:11186605:-	Os_ciR2592_other|Chr3(/):(10868507-10870195)	98.877	1692	9	5	5030	6714	1689	1	0	3011	22.9	7353	99.94	1689
Chr3:11179253:11194440:-	OSA_circ11419_other|Chr3(-):(10883059-10878063)	99.76	4999	9	3	1	4998	1	4997	0	9162	32.9	15188	99.98	4997
Chr3:11189443:11194440:-	OSA_circ11419_other|Chr3(-):(10883059-10878063)	99.76	4999	9	3	1	4998	1	4997	0	9162	99.98	4998	99.98	4997
Chr3:11446626:11448811:+	Os_ciR8458_OS03G0311300|Chr3(+):(11109160-11109907)(11109160-11109907)(11109907-11119633)(11110934-11111012)(11111365-11111425)(11111534-11111609)(11111852-11111962)(11112767-11112862)(11112997-11113119)(11115862-11116059)(11116183-11116284)(11116682-11116746)(11117764-11117855)(11118650-11118809)(11109819-11119526)(11119526-11119633)	99.771	2187	3	2	1	2186	2524	4709	0	4010	99.95	2186	9.84	22202
Chr3:11585231:11586646:+	OSA_circ11427_other|Chr3(-):(11238961-11238856)	100	106	0	0	375	480	106	1	5.03e-49	196	7.42	1416	99.06	106
Chr3:11590562:11592487:-	OSA_circ03518_Os03g0314200|Chr3(-):(11245853-11245719)(11245853-11245719)	100	137	0	0	2	138	134	270	4.02e-66	254	7.06	1926	50.37	270
Chr3:12034930:12035667:+	Os_ciR8467_OS03G0321900|Chr3(+):(11654882-11655041)(11654882-11655041)(11655127-11655223)(11654881-11655516)(11655516-11655619)	99.594	739	2	1	1	738	419	1157	0	1347	99.86	738	63.79	1157
Chr3:12287803:12290199:-	Os_ciR2936_OS03G0326600|Chr3(-):(11927269-11928865)(11927269-11928865)(11928865-11929071)(11928043-11928124)(11927765-11927947)(11927518-11927676)(11927270-11927440)	100	408	0	0	1	408	408	1	0	754	16.98	2397	10.19	3996
Chr3:12512705:12513938:-	OSA_circ03542_Os03g0330300|Chr3(-):(12156087-12155976)(12156087-12155976)	100	114	0	0	1	114	1	114	1.56e-53	211	9.16	1234	50.45	224
Chr3:12676924:12679238:-	Os_ciR3814_OS03G0334050|Chr3(+):(12341878-12342008)(12341878-12342008)	100	132	0	0	842	973	132	1	2.91e-63	244	5.66	2315	50	262
Chr3:12905748:12906100:-	OSA_circ03548_Os03g0337200|Chr3(-):(12519973-12517636)(12519973-12517636)	99.717	353	1	0	1	353	1772	2124	0	647	99.72	353	7.53	4676
Chr3:12939219:12939619:-	Os_ciR8490_intronic|Chr3(/):(12551233-12551633)	99.248	399	3	0	3	401	401	3	0	721	99.25	401	99.25	401
Chr3:13223997:13230090:-	OSA_circ11453_other|Chr3(-):(12845480-12839386)	99.934	6095	3	1	1	6094	1	6095	0	11232	99.98	6094	99.98	6095
Chr3:13224384:13230090:-	OSA_circ11453_other|Chr3(-):(12845480-12839386)	99.93	5708	3	1	1	5707	1	5708	0	10517	99.98	5707	93.63	6095
Chr3:13291392:13291665:-	OSA_circ03558_Os03g0345700|Chr3(-):(12907083-12906020)(12907083-12906020)	100	274	0	0	1	274	120	393	3.68e-143	507	99.64	274	12.83	2128
Chr3:13330602:13330874:+	Chr3_12945985_12946246_OS03G0346750|Chr3(-):(12945985-12946246)(12945985-12946246)	99.259	270	1	1	2	270	1	270	4.78e-137	486	98.17	273	51.34	524
Chr3:13330605:13330871:-	Chr3_12945985_12946246_OS03G0346750|Chr3(-):(12945985-12946246)(12945985-12946246)	99.254	268	1	1	1	267	270	3	6.03e-136	483	99.63	267	50.95	524
Chr3:13380020:13382253:-	OSA_circ03560_Os03g0347300|Chr3(-):(12997463-12996025)(12997463-12996025)	100	1441	0	0	539	1979	1438	2878	0	2662	64.46	2234	50.03	2878
Chr3:13552034:13552583:-	Os_ciR2494_LOC_Os03g22800|Chr3(/):(13167486-13168287)(13167486-13168287)	100	550	0	0	1	550	608	59	0	1016	99.82	550	34.23	1604
Chr3:13612920:13613955:+	Os_ciR8508_OS03G0352400|Chr3(+):(13229562-13229666)(13229562-13229666)(13229666-13229827)(13229631-13229741)(13229741-13229827)	99.254	268	1	1	502	768	106	373	2.5e-135	483	25.68	1036	46.84	570
Chr3:13624251:13625012:+	Os_ciR8509_LOC_Os03g22900|Chr3(/):(13238177-13240642)(13238177-13240642)	99.869	762	1	0	1	762	1705	2466	0	1402	99.87	762	15.43	4932
Chr3:14266439:14275761:-	Os_ciR3816_OS03G0356638|Chr3(-):(13729024-13729148)(13729024-13729148)(13729148-13729245)(13728905-13729074)(13729074-13729245)	99.415	342	1	1	7762	8102	690	349	1.68e-175	619	3.65	9323	49.42	690
Chr3:14282858:14285379:-	Os_ciR8513_OS03G0356652|Chr3(-):(13744360-13746747)(13744360-13746747)(13746747-13746882)(13744748-13744885)(13744361-13744488)	99.762	2523	5	1	1	2522	4912	2390	0	4625	99.96	2522	48.71	5178
Chr3:14748074:14748353:-	OSA_circ03583_Os03g0363500|Chr3(-):(14156695-14156016)(14156695-14156016)	100	280	0	0	1	280	401	680	1.74e-146	518	99.64	280	20.51	1360
Chr3:1482488:1484498:+	Os_ciR1146_OS03G0125600|Chr3(+):(1459071-1459175)(1459071-1459175)(1459267-1459389)(1460225-1460395)(1460480-1460609)(1460689-1460898)(1459070-1460992)(1460992-1461080)	99.801	2012	2	2	1	2011	846	2856	0	3692	99.95	2011	70.38	2856
Chr3:15027573:15028411:+	OSA_circ03588_Os03g0367900|Chr3(+):(14433075-14433392)(14433075-14433392)	98.113	318	6	0	1	318	1	318	4.21e-157	555	37.78	839	49.84	636
Chr3:1570856:1571791:-	Os_ciR8538_OS03G0126800|Chr3(-):(1516354-1516467)(1516354-1516467)	100	115	0	0	591	705	115	1	3.27e-54	213	12.18	936	50	228
Chr3:1570856:1572305:-	Os_ciR8538_OS03G0126800|Chr3(-):(1516354-1516467)(1516354-1516467)	100	115	0	0	1105	1219	115	1	5.11e-54	213	7.86	1450	50	228
Chr3:16024148:16024445:+	OSA_circ08893_intronic|Chr3(+):(15382731-15383048)	100	298	0	0	1	298	1	298	1.84e-156	551	99.66	298	93.4	318
Chr3:16122719:16124865:+	Os_ciR3821_OS03G0387900|Chr3(+):(15468928-15469040)(15468928-15469040)(15470071-15470528)(15470638-15470915)(15468927-15471003)(15471003-15471076)	99.442	2150	9	3	1	2147	964	3113	0	3901	99.95	2147	69.03	3113
Chr3:16125366:16125961:+	OSA_circ03613_Os03g0387900|Chr3(+):(15471901-15472172)(15471901-15472172)(15472479-15472743)	99.642	279	0	1	318	596	267	544	2.34e-143	508	46.64	596	34.24	809
Chr3:16670201:16674796:+	OSA_circ03627_Os03g0395900|Chr3(+):(15990518-15990624)(15990518-15990624)(15990724-15990771)(15990850-15991291)	99.775	444	1	0	2868	3311	261	704	0	815	9.64	4596	62.93	704
Chr3:1687054:1687462:+	Os_ciR8574_OS03G0128700|Chr3(+):(1626363-1626477)(1626363-1626477)	100	116	0	0	105	220	1	116	3.84e-55	215	28.12	409	50	230
Chr3:17011220:17013356:-	Os_ciR8586_other|Chr3(/):(16304907-16306036)	99.469	1130	5	1	52	1180	1130	1	0	2052	52.78	2137	99.91	1130
Chr3:17075152:17075696:+	Os_ciR11098_other|Chr7(/):(25414402-25414679)	80	280	42	11	201	471	275	1	6.77e-49	195	49.54	545	98.56	278
Chr3:17504436:17505958:-	Os_ciR8594_OS03G0407050|Chr3(+):(16702420-16702515)(16702420-16702515)(16702515-16703068)(16702593-16702804)(16702917-16703063)	99.846	650	0	1	1	649	746	97	0	1194	42.55	1523	58.73	1105
Chr3:1782481:1782780:+	OSA_circ03194_Os03g0130300|Chr3(+):(1714760-1715192)(1714760-1715192)	100	114	0	0	187	300	1	114	3.57e-54	211	37.67	300	13.05	866
Chr3:1782481:1782939:-	OSA_circ03194_Os03g0130300|Chr3(+):(1714760-1715192)(1714760-1715192)	100	273	0	0	1	273	273	1	2.3e-142	505	59.26	459	31.41	866
Chr3:1782482:1782781:-	OSA_circ03194_Os03g0130300|Chr3(+):(1714760-1715192)(1714760-1715192)	100	115	0	0	1	115	115	1	9.92e-55	213	38	300	13.16	866
Chr3:1782488:1782934:+	OSA_circ03194_Os03g0130300|Chr3(+):(1714760-1715192)(1714760-1715192)	100	268	0	0	180	447	1	268	1.34e-139	496	59.73	447	30.83	866
Chr3:18151745:18152042:-	OSA_circ03659_Os03g0417833|Chr3(+):(17348325-17348640)(17348325-17348640)	100	298	0	0	1	298	311	14	1.84e-156	551	99.66	298	46.99	632
Chr3:18213833:18214925:-	Os_ciR8604_UTR|Chr3(/):(17410229-17411387)	99.721	1076	2	1	19	1093	1159	84	0	1969	98.26	1093	92.75	1159
Chr3:18239311:18241194:+	OSA_circ03660_Os03g0418766|Chr3(-):(17438950-17432846)(17438950-17432846)	99.841	1884	3	0	1	1884	3190	1307	0	3463	99.95	1884	15.42	12210
Chr3:18240414:18240923:+	OSA_circ03660_Os03g0418766|Chr3(-):(17438950-17432846)(17438950-17432846)	99.608	510	2	0	1	510	2087	1578	0	931	99.8	510	4.17	12210
Chr3:18240730:18241175:+	OSA_circ03660_Os03g0418766|Chr3(-):(17438950-17432846)(17438950-17432846)	100	446	0	0	1	446	1771	1326	0	824	99.78	446	3.64	12210
Chr3:18359675:18362060:-	Os_ciR3828_OS03G0421400|Chr3(-):(17551694-17553994)(17551694-17553994)(17553994-17554096)(17553842-17553913)(17553618-17553672)(17552975-17553133)(17552711-17552857)(17551899-17552114)(17551695-17551802)	99.084	2403	5	3	1	2386	4705	2303	0	4300	99.96	2386	43.98	5462
Chr3:18484075:18484595:+	OSA_circ03662_Os03g0423850|Chr3(+):(17675689-17676330)(17675689-17676330)	100	128	0	0	394	521	641	768	1.06e-61	237	24.38	521	9.89	1284
Chr3:18548268:18549580:-	Os_ciR8609_OS03G0425200|Chr3(-):(17746528-17746569)(17746528-17746569)(17746569-17746659)	99.248	133	0	1	942	1073	175	43	7.63e-62	239	9.98	1313	75.43	175
Chr3:18967713:18977402:+	Os_ciR8615_LOC_Os03g31730|Chr3(/):(18129290-18137434)(18129290-18137434)	99.497	8149	32	5	1547	9690	1	8145	0	14813	84.04	9690	49.99	16290
Chr3:18973857:18983743:+	Os_ciR8615_LOC_Os03g31730|Chr3(/):(18129290-18137434)(18129290-18137434)	99.493	3547	14	3	1	3547	4604	8146	0	6447	35.87	9887	21.74	16290
Chr3:19069438:19074412:+	Os_ciR2948_other|Chr3(/):(18209732-18214705)	99.678	4975	14	1	1	4975	2	4974	0	9097	99.98	4975	99.96	4974
Chr3:19540021:19541808:-	OSA_circ03666_Os03g0441000|Chr3(-):(18643549-18642944)(18643549-18642944)(18642847-18642731)(18641199-18641081)(18640994-18640907)(18640801-18640666)(18640583-18640528)(18640458-18640402)(18640316-18640170)(18643290-18642944)(18642847-18642731)(18641199-18641081)(18640994-18640907)(18640801-18640666)(18640583-18640528)(18640458-18640402)(18640316-18639989)(18643549-18642944)(18642847-18642731)(18…	99.697	330	1	0	882	1211	2851	3180	8.94e-172	604	18.4	1788	7.87	4183
Chr3:19540779:19544158:-	Os_ciR8618_OS03G0441000|Chr3(-):(18642730-18643976)(18642730-18643976)(18643976-18644391)(18643772-18643867)(18642944-18643549)(18642731-18642847)	99.635	821	2	1	1	821	820	1	0	1498	24.26	3380	21.96	3729
Chr3:2106450:2107723:-	Os_ciR1646_OS03G0136900|Chr3(-):(2031823-2032991)(2031823-2032991)(2032991-2033098)(2032444-2032604)(2031824-2031916)	99.843	1276	0	2	1	1274	2446	1171	0	2344	99.92	1274	47.22	2700
Chr3:21291385:21292984:-	Os_ciR8627_LOC_Os03g35340|Chr3(/):(19594276-19595877)(19594276-19595877)	99.75	1601	3	1	1	1600	1602	2	0	2933	99.94	1600	49.94	3204
Chr3:21291573:21292984:-	Os_ciR8627_LOC_Os03g35340|Chr3(/):(19594276-19595877)(19594276-19595877)	99.788	1413	2	1	1	1412	1602	190	0	2591	99.93	1412	44.07	3204
Chr3:2179438:2180428:-	Os_ciR8646_OS03G0138100|Chr3(-):(2104810-2105729)(2104810-2105729)(2105729-2105800)(2105447-2105488)(2105225-2105314)(2104987-2105094)(2104811-2104903)	99.496	992	3	2	1	991	1912	922	0	1803	99.9	991	44.1	2245
Chr3:22326710:22327416:-	Os_ciR8634_OS03G0565600|Chr3(-):(20423036-20423212)(20423036-20423212)(20423212-20423304)(20423037-20423108)	99.262	271	1	1	438	707	449	179	3.64e-137	488	38.05	707	52.02	519
Chr3:22419728:22421178:-	OSA_circ01079_Os01g0639100|Chr1(+):(25637600-25637840)(25637600-25637840)	95.455	242	11	0	1	242	1	242	2.85e-106	387	16.61	1451	50	482
Chr3:22737357:22739165:-	Os_ciR2594_LOC_Os03g37320|Chr3(/):(20680669-20686000)(20680669-20686000)	99.779	1809	4	0	1	1809	1810	2	0	3319	99.94	1809	16.95	10664
Chr3:23219434:23219753:-	OSA_circ03691_Os03g0576700|Chr3(-):(21087126-21086968)(21087126-21086968)(21086878-21086470)	100	316	0	0	1	316	412	727	1.96e-166	584	98.44	320	43.33	727
Chr3:23220408:23221203:-	Os_ciR8647_OS03G0576700|Chr3(-):(21087437-21087438)(21087437-21087438)(21087438-21087557)	100	120	0	0	677	796	124	5	4.6e-57	222	14.95	796	95.97	124
Chr3:23230963:23232932:-	OSA_circ11524_other|Chr3(+):(21098707-21099179)	99.577	473	2	0	712	1184	473	1	0	863	23.96	1970	99.79	473
Chr3:23232496:23232815:-	OSA_circ03695_Os03g0577000|Chr3(-):(21099773-21099454)(21099773-21099454)	100	320	0	0	1	320	1	320	1.17e-168	592	99.69	320	49.84	640
Chr3:24535492:24538128:-	Os_ciR2955_OS03G0596900|Chr3(-):(22221159-22223718)(22221159-22223718)(22223718-22223794)(22223056-22223115)(22222839-22222949)(22222641-22222719)(22222444-22222496)(22221815-22222202)(22221160-22221269)	99.621	2638	7	2	1	2637	5197	2562	0	4813	99.96	2637	43.93	5998
Chr3:24536147:24538128:-	Os_ciR2955_OS03G0596900|Chr3(-):(22221159-22223718)(22221159-22223718)(22223718-22223794)(22223056-22223115)(22222839-22222949)(22222641-22222719)(22222444-22222496)(22221815-22222202)(22221160-22221269)	99.597	1983	5	2	1	1982	5197	3217	0	3615	99.95	1982	33.01	5998
Chr3:24691508:24692010:+	Os_ciR8662_intronic|Chr3(/):(22373890-22374391)	99.6	500	2	0	4	503	1	500	0	913	99.2	503	99.4	502
Chr3:24795402:24795631:-	Os_ciR8665_other|Chr3(/):(22443950-22444108)	98.742	159	2	0	9	167	159	1	5.56e-76	283	68.7	230	99.37	159
Chr3:2530248:2532459:+	Os_ciR5580_OS07G0675400|Chr7(-):(28585034-28589250)(28585034-28589250)(28589250-28589332)(28588636-28588781)(28588335-28588440)(28586636-28586695)(28584875-28585147)(28585147-28589332)	93.724	239	15	0	383	621	818	580	9.52e-98	359	10.76	2212	1.79	13288
Chr3:26190535:26192491:+	OSA_circ03729_Os03g0619400|Chr3(+):(23487049-23487109)(23487049-23487109)(23487217-23487282)(23487370-23487481)(23487673-23487801)(23488228-23488299)	99.275	138	0	1	618	755	295	431	1.9e-64	248	7	1957	27.15	501
Chr3:26364623:26366084:-	Os_ciR8675_UTR|Chr3(/):(23628770-23628937)	100	168	0	0	1	168	168	1	1.78e-83	311	11.42	1462	99.4	168
Chr3:26542950:26543524:-	Os_ciR8677_LOC_Os03g42750|Chr3(/):(23800595-23802392)(23800595-23802392)	99.826	575	1	0	1	575	1084	510	0	1057	99.83	575	15.96	3596
Chr3:26545561:26547546:-	Os_ciR8678_OS03G0625700|Chr3(-):(23803440-23805185)(23803440-23805185)(23805185-23805342)(23803715-23803832)(23803441-23803545)	99.327	1635	6	2	353	1986	3652	2022	0	2953	82.23	1986	42.09	3873
Chr3:26599900:26602939:+	Os_ciR8679_OS03G0626650|Chr3(-):(23860743-23860849)(23860743-23860849)(23860591-23860644)(23860292-23860504)(23860504-23860857)	99.473	569	0	2	2473	3040	269	835	0	1031	18.65	3040	67.78	835
Chr3:26674683:26676554:+	Os_ciR8680_OS03G0627500|Chr3(+):(23926385-23926851)(23926385-23926851)(23929449-23929695)(23930505-23930653)(23930746-23931030)(23926384-23931128)(23931128-23931322)	99.787	1875	1	3	1	1872	4681	6555	0	3437	99.95	1872	28.59	6555
Chr3:26758510:26759009:+	Os_ciR8684_OS03G0628800|Chr3(+):(23990498-23990721)(23990498-23990721)(23991590-23991657)(23994120-23994362)(23990497-23994490)(23994490-23994619)	99.401	501	2	1	1	500	4383	4883	0	907	99.8	500	10.24	4883
Chr3:26850873:26853656:-	OSA_circ03735_Os03g0632800|Chr3(-):(24178678-24178579)(24178678-24178579)(24177732-24177402)	99.407	337	1	1	941	1277	196	531	3e-173	610	12.07	2784	63.09	531
Chr3:26852380:26853656:-	OSA_circ03735_Os03g0632800|Chr3(-):(24178678-24178579)(24178678-24178579)(24177732-24177402)	99.407	337	1	1	941	1277	196	531	1.36e-173	610	26.31	1277	63.09	531
Chr3:27209134:27210300:+	Os_ciR8695_OS03G0639200|Chr3(+):(24521180-24521278)(24521180-24521278)(24521445-24521507)(24521179-24522271)(24522271-24522348)	99.231	1170	6	2	1	1167	263	1432	0	2108	99.91	1167	81.63	1432
Chr3:27219886:27222090:+	Os_ciR4732_LOC_Os03g43800|Chr3(/):(24531932-24534140)(24531932-24534140)	99.728	2205	5	1	1	2205	2	2205	0	4037	99.95	2205	49.86	4418
Chr3:27219886:27222090:-	Os_ciR4732_LOC_Os03g43800|Chr3(/):(24531932-24534140)(24531932-24534140)	99.728	2205	5	1	1	2205	2205	2	0	4037	99.95	2205	49.86	4418
Chr3:27443959:27445434:+	OSA_circ03742_Os03g0641700|Chr3(+):(24729376-24729627)(24729376-24729627)(24729717-24729771)(24729866-24730024)(24731845-24732318)	100	254	0	0	1079	1332	251	504	2.8e-131	470	17.14	1476	21.22	1192
Chr3:27443959:27445687:+	OSA_circ03742_Os03g0641700|Chr3(+):(24729376-24729627)(24729376-24729627)(24729717-24729771)(24729866-24730024)(24731845-24732318)	100	254	0	0	1079	1332	251	504	3.29e-131	470	14.63	1729	21.22	1192
Chr3:27445039:27445434:+	OSA_circ03742_Os03g0641700|Chr3(+):(24729376-24729627)(24729376-24729627)(24729717-24729771)(24729866-24730024)(24731845-24732318)	100	253	0	0	1	253	1	253	2.58e-131	468	63.64	396	21.14	1192
Chr3:27721172:27721529:+	OSA_circ08906_intronic|Chr3(+):(25038612-25038969)	100	358	0	0	1	358	1	358	0	662	99.72	358	99.72	358
Chr3:27794453:27796680:-	Os_ciR8705_OS03G0648300|Chr3(-):(25116474-25121492)(25116474-25121492)(25121492-25121737)(25120815-25121042)(25118590-25118703)(25117116-25117608)(25116242-25116634)(25116634-25121737)	99.641	2229	7	1	1	2228	2230	2	0	4071	99.96	2228	13.41	16616
Chr3:27794453:27799713:-	Os_ciR8705_OS03G0648300|Chr3(-):(25116474-25121492)(25116474-25121492)(25121492-25121737)(25120815-25121042)(25118590-25118703)(25117116-25117608)(25116242-25116634)(25116634-25121737)	99.544	5261	21	3	4	5261	10281	5021	0	9579	99.92	5261	31.66	16616
Chr3:27794453:27800895:-	Os_ciR8705_OS03G0648300|Chr3(-):(25116474-25121492)(25116474-25121492)(25121492-25121737)(25120815-25121042)(25118590-25118703)(25117116-25117608)(25116242-25116634)(25116634-25121737)	99.507	5271	22	4	1176	6443	10290	5021	0	9587	81.75	6443	31.71	16616
Chr3:28424034:28426419:+	Os_ciR5348_other|Chr3(/):(25636854-25636974)	100	121	0	0	993	1113	1	121	3.91e-57	224	5.03	2386	99.17	121
Chr3:289064:289348:+	Os_ciR2408_UTR|Chr3(/):(263157-263442)	99.649	285	1	0	1	285	2	286	1.37e-147	521	99.65	285	99.3	286
Chr3:29170875:29172984:-	Os_ciR4295_intronic|Chr3(/):(26383876-26384031)	100	156	0	0	79	234	156	1	1.21e-76	289	7.35	2110	99.36	156
Chr3:29253398:29253958:+	OSA_circ11587_other|Chr3(-):(26460574-26460098)	100	477	0	0	39	515	477	1	0	881	84.85	561	99.79	477
Chr3:29253571:29254315:+	OSA_circ03768_Os03g0670700|Chr3(+):(26460057-26460268)(26460057-26460268)(26460516-26461156)	97.859	467	1	2	282	745	423	883	0	798	62.15	745	43.19	1065
Chr3:29253572:29254316:-	OSA_circ03768_Os03g0670700|Chr3(+):(26460057-26460268)(26460057-26460268)(26460516-26461156)	97.863	468	1	2	1	465	884	423	0	800	62.28	745	43.29	1065
Chr3:293570:294004:+	OSA_circ09450_intergenic|Chr3(+):(267628-268062)	99.54	435	2	0	1	435	1	435	0	793	99.77	435	99.77	435
Chr3:293570:294004:-	OSA_circ09450_intergenic|Chr3(+):(267628-268062)	99.54	435	2	0	1	435	435	1	0	793	99.77	435	99.77	435
Chr3:29410617:29412230:-	Chr3_26629554_26629884_intergenic|Chr3(/):(26629554-26629884)	99.396	331	2	0	1	331	331	1	1.04e-170	601	20.45	1614	99.7	331
Chr3:29411245:29412230:-	Chr3_26629554_26629884_intergenic|Chr3(/):(26629554-26629884)	99.396	331	2	0	1	331	331	1	6.3e-171	601	33.47	986	99.7	331
Chr3:29734387:29737855:+	OSA_circ03770_Os03g0679700|Chr3(+):(26954407-26955233)(26954407-26955233)	99.88	831	1	0	1149	1979	824	1654	0	1530	23.93	3469	50.18	1654
Chr3:29864645:29865265:+	OSA_circ09521_intergenic|Chr3(+):(27102215-27102835)	100	621	0	0	1	621	1	621	0	1147	99.84	621	99.84	621
Chr3:29868868:29870204:+	OSA_circ09523_intergenic|Chr3(+):(27106437-27107773)	99.925	1337	1	0	1	1337	1	1337	0	2464	99.93	1337	99.93	1337
Chr3:29868868:29870204:-	OSA_circ09523_intergenic|Chr3(+):(27106437-27107773)	99.925	1337	1	0	1	1337	1337	1	0	2464	99.93	1337	99.93	1337
Chr3:30011217:30013559:-	OSA_circ09524_intergenic|Chr3(-):(27242721-27241951)	99.481	771	4	0	781	1551	1	771	0	1402	32.86	2343	99.87	771
Chr3:30148308:30149696:-	Os_ciR8740_intronic|Chr3(/):(27377162-27377478)	99.685	317	1	0	375	691	317	1	1.16e-164	580	22.75	1389	99.68	317
Chr3:30148983:30149321:+	Os_ciR8740_intronic|Chr3(/):(27377162-27377478)	99.684	316	1	0	24	339	1	316	9.69e-165	579	92.92	339	99.37	317
Chr3:3017169:3020143:-	OSA_circ11256_other|Chr3(-):(2927630-2924659)	99.462	2976	11	3	1	2975	1	2972	0	5402	99.97	2975	99.97	2972
Chr3:30434420:30439082:-	OSA_circ11597_other|Chr3(-):(27588715-27584053)	100	4663	0	0	1	4663	1	4663	0	8612	99.98	4663	99.98	4663
Chr3:30677226:30678614:+	Os_ciR4741_OS03G0694900|Chr3(+):(27829722-27829779)(27829722-27829779)(27829779-27829916)(27829779-27829871)(27829871-27829916)	99.01	202	1	1	673	873	54	255	1.65e-98	361	14.4	1389	51.15	393
Chr3:30748945:30750175:+	OSA_circ03795_Os03g0696300|Chr3(+):(27891477-27891724)(27891477-27891724)	100	250	0	0	1	250	1	250	3.89e-129	462	20.23	1231	50.2	496
Chr3:30748945:30751230:+	OSA_circ03795_Os03g0696300|Chr3(+):(27891477-27891724)(27891477-27891724)	100	250	0	0	1	250	1	250	7.29e-129	462	10.89	2286	50.2	496
Chr3:30748945:30751815:+	OSA_circ03795_Os03g0696300|Chr3(+):(27891477-27891724)(27891477-27891724)	100	250	0	0	1	250	1	250	9.18e-129	462	8.67	2871	50.2	496
Chr3:31073421:31075182:+	OSA_circ03805_Os03g0701800|Chr3(+):(28183133-28183298)(28183133-28183298)(28183448-28183585)(28183673-28183853)(28184371-28184532)(28184727-28184895)(28183152-28183298)(28183448-28183585)(28183673-28184532)(28184727-28184895)	99.538	865	4	0	539	1403	1266	2130	0	1576	49.04	1762	37.63	2296
Chr3:31221119:31222654:-	OSA_circ03811_Os03g0704200|Chr3(-):(28311085-28310953)(28311085-28310953)(28310481-28310393)(28310293-28310212)(28310100-28310002)(28309897-28309819)(28309678-28309559)	99.2	125	1	0	1412	1536	611	735	6.97e-58	226	8.07	1536	16.87	735
Chr3:31221144:31222610:-	OSA_circ03811_Os03g0704200|Chr3(-):(28311085-28310953)(28311085-28310953)(28310481-28310393)(28310293-28310212)(28310100-28310002)(28309897-28309819)(28309678-28309559)	98.165	109	2	0	949	1057	436	544	2.43e-47	191	7.36	1467	14.69	735
Chr3:31221165:31222610:-	OSA_circ03811_Os03g0704200|Chr3(-):(28311085-28310953)(28311085-28310953)(28310481-28310393)(28310293-28310212)(28310100-28310002)(28309897-28309819)(28309678-28309559)	98.165	109	2	0	949	1057	436	544	2.39e-47	191	7.47	1446	14.69	735
Chr3:31221772:31223712:-	OSA_circ03811_Os03g0704200|Chr3(-):(28311085-28310953)(28311085-28310953)(28310481-28310393)(28310293-28310212)(28310100-28310002)(28309897-28309819)(28309678-28309559)	100	134	0	0	1044	1177	133	266	1.88e-64	248	6.85	1941	18.1	735
Chr3:31244774:31247684:+	Os_ciR2285_OS03G0704700|Chr3(+):(28333868-28334307)(28333868-28334307)(28334878-28335033)(28335515-28335682)(28332989-28335760)(28335760-28335900)	99.725	2912	7	1	1	2911	1206	4117	0	5332	99.97	2911	70.71	4117
Chr3:31244832:31245932:+	Os_ciR2285_OS03G0704700|Chr3(+):(28333868-28334307)(28333868-28334307)(28334878-28335033)(28335515-28335682)(28332989-28335760)(28335760-28335900)	99.818	1101	2	0	1	1101	1264	2364	0	2023	99.91	1101	26.72	4117
Chr3:31245652:31246817:+	Os_ciR8759_OS03G0704700|Chr3(+):(28333868-28334307)(28333868-28334307)(28334878-28335033)(28335515-28335682)(28333867-28335760)(28335760-28335900)	99.828	1166	2	0	1	1166	1206	2371	0	2143	99.91	1166	35.97	3239
Chr3:31245652:31247684:+	Os_ciR8759_OS03G0704700|Chr3(+):(28333868-28334307)(28333868-28334307)(28334878-28335033)(28335515-28335682)(28333867-28335760)(28335760-28335900)	99.705	2034	5	1	1	2033	1206	3239	0	3722	99.95	2033	62.77	3239
Chr3:31245652:31249934:+	Os_ciR8759_OS03G0704700|Chr3(+):(28333868-28334307)(28333868-28334307)(28334878-28335033)(28335515-28335682)(28333867-28335760)(28335760-28335900)	99.705	2034	5	1	1	2033	1206	3239	0	3722	47.44	4283	62.77	3239
Chr3:31246092:31246639:+	Os_ciR8759_OS03G0704700|Chr3(+):(28333868-28334307)(28333868-28334307)(28334878-28335033)(28335515-28335682)(28333867-28335760)(28335760-28335900)	99.635	548	2	0	1	548	1646	2193	0	1002	99.82	548	16.89	3239
Chr3:31246662:31247684:+	Os_ciR8759_OS03G0704700|Chr3(+):(28333868-28334307)(28333868-28334307)(28334878-28335033)(28335515-28335682)(28333867-28335760)(28335760-28335900)	99.609	1024	3	1	1	1023	2216	3239	0	1868	99.9	1023	31.58	3239
Chr3:31246662:31249934:+	Os_ciR8759_OS03G0704700|Chr3(+):(28333868-28334307)(28333868-28334307)(28334878-28335033)(28335515-28335682)(28333867-28335760)(28335760-28335900)	99.609	1024	3	1	1	1023	2216	3239	0	1868	31.23	3273	31.58	3239
Chr3:31247299:31247684:+	Os_ciR8759_OS03G0704700|Chr3(+):(28333868-28334307)(28333868-28334307)(28334878-28335033)(28335515-28335682)(28333867-28335760)(28335760-28335900)	99.225	387	2	1	1	386	2853	3239	0	697	99.74	386	11.92	3239
Chr3:3132331:3132641:+	Os_ciR8832_UTR|Chr3(/):(3045121-3045325)	100	205	0	0	101	305	1	205	9.61e-105	379	65.59	311	99.51	205
Chr3:3132376:3132642:-	Os_ciR8832_UTR|Chr3(/):(3045121-3045325)	100	205	0	0	8	212	205	1	8.14e-105	379	76.4	267	99.51	205
Chr3:31566737:31567364:+	OSA_circ03819_Os03g0710800|Chr3(+):(28665413-28665868)(28665413-28665868)(28665962-28666040)(28666403-28666525)	99.782	459	1	0	1	459	457	915	0	843	72.93	628	41.11	1114
Chr3:31615398:31617096:-	Os_ciR2964_OS03G0711300|Chr3(-):(28710192-28714997)(28710192-28714997)(28714997-28715411)(28714126-28714200)(28714006-28714050)(28713714-28713788)(28712588-28712675)(28712334-28712443)(28710966-28711061)(28710193-28710259)	99.647	1700	4	2	1	1699	10027	8329	0	3105	99.94	1699	16.04	10583
Chr3:31656525:31659170:-	OSA_circ03825_Os03g0711800|Chr3(-):(28758040-28757868)(28758040-28757868)(28757718-28757484)(28755872-28755780)(28755703-28755563)(28755487-28755395)	99.17	241	2	0	322	562	346	586	1.84e-120	435	9.07	2646	26.43	908
Chr3:31658614:31659170:-	OSA_circ03826_Os03g0711800|Chr3(-):(28758040-28757868)(28758040-28757868)(28757718-28757484)	99.153	236	2	0	322	557	346	581	2.26e-118	425	42.19	557	40.45	581
Chr3:31716590:31719156:+	Os_ciR8775_OS03G0712700|Chr3(+):(28814795-28814876)(28814795-28814876)(28815271-28815326)(28815858-28815971)(28816089-28816151)(28816238-28816357)(28816455-28816555)(28816702-28816761)(28816848-28816947)(28817026-28817180)(28814637-28817266)(28817266-28817361)	99.766	2568	5	1	1	2567	1092	3659	0	4708	99.96	2567	70.16	3659
Chr3:31767567:31768409:-	OSA_circ03831_Os03g0713400|Chr3(-):(28859366-28859120)(28859366-28859120)	100	248	0	0	1	248	1	248	3.41e-128	459	29.3	843	50	494
Chr3:31961188:31963347:-	OSA_circ03832_Os03g0717600|Chr3(-):(29040885-29040808)(29040885-29040808)(29040517-29040389)(29040081-29039935)	99.237	131	1	0	2030	2160	155	285	4.54e-61	237	6.02	2160	30.09	432
Chr3:3209681:3211765:-	OSA_circ03241_Os03g0158500|Chr3(-):(3128151-3127534)(3128151-3127534)	99.515	619	3	0	523	1141	1	619	0	1127	29.64	2085	50	1236
Chr3:3210692:3210951:+	OSA_circ03241_Os03g0158500|Chr3(-):(3128151-3127534)(3128151-3127534)	99.231	260	2	0	1	260	552	293	4.56e-132	470	99.62	260	20.95	1236
Chr3:3210695:3210942:-	OSA_circ03241_Os03g0158500|Chr3(-):(3128151-3127534)(3128151-3127534)	99.194	248	2	0	1	248	302	549	2.03e-125	448	99.6	248	19.98	1236
Chr3:3211042:3211242:-	OSA_circ03241_Os03g0158500|Chr3(-):(3128151-3127534)(3128151-3127534)	99.502	201	1	0	1	201	2	202	4.62e-101	366	99.5	201	16.18	1236
Chr3:3211053:3211551:-	OSA_circ03241_Os03g0158500|Chr3(-):(3128151-3127534)(3128151-3127534)	99.479	192	1	0	308	499	618	809	1.24e-95	350	38.28	499	15.45	1236
Chr3:32111737:32112293:-	Os_ciR8791_OS03G0719900|Chr3(-):(29186450-29186451)(29186450-29186451)(29186451-29187007)	100	557	0	0	1	557	561	5	0	1029	99.82	557	99.11	561
Chr3:3223567:3223911:-	Chr3_3153343_3153707_OS03G0158700|Chr3(-):(3153343-3153344)(3153343-3153344)(3153344-3153707)	99.71	345	1	0	1	345	349	5	0	632	99.71	345	93.48	368
Chr3:3223567:3223930:-	Chr3_3153343_3153707_OS03G0158700|Chr3(-):(3153343-3153344)(3153343-3153344)(3153344-3153707)	99.725	364	1	0	1	364	368	5	0	667	99.73	364	98.64	368
Chr3:32280137:32281430:+	OSA_circ09530_intergenic|Chr3(+):(29254866-29256159)	99.923	1294	1	0	1	1294	1	1294	0	2385	99.92	1294	99.92	1294
Chr3:32282658:32285588:+	Os_ciR3853_intergenic|Chr3(/):(29258649-29260085)	99.443	1437	8	0	1263	2699	1	1437	0	2610	48.99	2931	99.93	1437
Chr3:32384258:32384567:-	Chr3_29382368_29382678_intergenic|Chr3(/):(29382368-29382678)	99.349	307	1	1	1	307	308	3	1.48e-157	555	98.71	310	98.07	311
Chr3:32742502:32745139:-	OSA_circ09537_intergenic|Chr3(-):(29757464-29754820)	99.014	2638	25	1	1	2638	9	2645	0	4726	99.96	2638	99.66	2645
Chr3:32742502:32749297:-	OSA_circ09536_intergenic|Chr3(-):(29761616-29754427)	99.441	6798	35	2	1	6796	1	6797	0	12340	99.99	6796	94.52	7190
Chr3:32745074:32749297:-	OSA_circ09538_intergenic|Chr3(-):(29761616-29757391)	99.716	4226	10	1	1	4224	1	4226	0	7736	99.98	4224	99.98	4226
Chr3:32905391:32906083:-	OSA_circ03884_Os03g0730800|Chr3(-):(29896995-29896599)(29896995-29896599)(29895862-29895805)	99.002	401	2	1	293	693	396	794	0	717	57.72	693	46.71	852
Chr3:33004162:33004547:+	OSA_circ03890_Os03g0732100|Chr3(+):(30006455-30006842)(30006455-30006842)(30008641-30008701)	100	386	0	0	1	386	3	388	0	713	99.74	386	46	837
Chr3:33004162:33006403:+	OSA_circ03890_Os03g0732100|Chr3(+):(30006455-30006842)(30006455-30006842)(30008641-30008701)	100	389	0	0	1	389	391	779	0	719	17.31	2242	46.36	837
Chr3:33165938:33166613:+	OSA_circ03896_Os03g0735100|Chr3(+):(30113679-30113933)(30113679-30113933)	99.617	261	0	1	417	676	250	510	2.7e-133	475	38.31	676	50.98	510
Chr3:33287494:33289349:-	OSA_circ11640_other|Chr3(-):(30221928-30220075)	99.731	1856	3	2	1	1856	1	1854	0	3398	99.95	1856	99.95	1854
Chr3:33341453:33342400:+	OSA_circ03905_Os03g0738000|Chr3(+):(30263932-30264035)(30263932-30264035)(30264414-30264553)(30264624-30264671)(30264827-30264879)	98.63	146	2	0	479	624	205	350	4.19e-68	259	15.3	948	32.29	449
Chr3:33366121:33367507:+	OSA_circ03910_Os03g0738400|Chr3(+):(30301728-30301820)(30301728-30301820)(30301904-30302101)(30302225-30302329)(30302423-30302488)(30302696-30302773)	99.515	206	0	1	518	723	185	389	2.12e-102	374	14.78	1387	32.23	633
Chr3:33592581:33594168:+	Os_ciR8834_OS03G0743400|Chr3(+):(30514128-30514330)(30514128-30514330)(30514330-30516030)(30514252-30515976)(30515976-30516030)	99.25	1066	7	1	523	1588	964	2028	0	1923	67.07	1588	27.37	3887
Chr3:33645026:33646050:-	Os_ciR3366_LOC_Os03g53280|Chr3(/):(30566171-30567009)(30566171-30567009)	100	148	0	0	878	1025	840	693	1.62e-72	274	14.34	1025	8.76	1678
Chr3:33827362:33831266:+	Os_ciR8847_OS03G0747600|Chr3(+):(30750897-30750985)(30750897-30750985)(30751913-30752151)(30750896-30753319)(30753319-30753405)(30779217-30779373)	99.562	2512	9	2	1	2511	419	2929	0	4577	64.28	3905	81.36	3085
Chr3:33854789:33857180:+	Os_ciR8847_OS03G0747600|Chr3(+):(30750897-30750985)(30750897-30750985)(30751913-30752151)(30750896-30753319)(30753319-30753405)(30779217-30779373)	98.089	157	3	0	967	1123	2929	3085	3.84e-72	274	6.52	2392	5.06	3085
Chr3:33854789:33857180:-	Os_ciR8847_OS03G0747600|Chr3(+):(30750897-30750985)(30750897-30750985)(30751913-30752151)(30750896-30753319)(30753319-30753405)(30779217-30779373)	98.089	157	3	0	1270	1426	3085	2929	3.84e-72	274	6.52	2392	5.06	3085
Chr3:33855509:33856051:+	Os_ciR8847_OS03G0747600|Chr3(+):(30750897-30750985)(30750897-30750985)(30751913-30752151)(30750896-30753319)(30753319-30753405)(30779217-30779373)	98.089	157	3	0	247	403	2929	3085	8.42e-73	274	28.73	543	5.06	3085
Chr3:33992620:33993356:+	OSA_circ03943_Os03g0749500|Chr3(+):(30885168-30885426)(30885168-30885426)(30885520-30885722)(30885813-30885905)(30886003-30886148)(30886251-30886494)	99.257	269	0	2	1	269	260	526	4.91e-136	484	36.36	737	22.09	1204
Chr3:33992620:33993945:+	OSA_circ03943_Os03g0749500|Chr3(+):(30885168-30885426)(30885168-30885426)(30885520-30885722)(30885813-30885905)(30886003-30886148)(30886251-30886494)	99.257	269	0	2	1	269	260	526	8.96e-136	484	20.21	1326	22.09	1204
Chr3:33994673:33995035:-	OSA_circ03946_Os03g0749500|Chr3(+):(30887092-30887955)(30887092-30887955)	99.725	363	1	0	1	363	493	131	0	665	99.72	363	20.95	1728
Chr3:33997891:34000434:-	Os_ciR8853_OS03G0749800|Chr3(-):(30890453-30896375)(30890453-30896375)(30896375-30896487)(30895937-30896003)(30895251-30895317)(30894842-30894939)(30894582-30894761)(30893789-30893999)(30892735-30892999)(30892285-30892339)(30890835-30890996)(30890317-30890649)(30890649-30896487)	99.804	2546	3	1	1	2544	2547	2	0	4673	99.96	2544	13.23	19236
Chr3:33997891:34002374:-	Os_ciR8853_OS03G0749800|Chr3(-):(30890453-30896375)(30890453-30896375)(30896375-30896487)(30895937-30896003)(30895251-30895317)(30894842-30894939)(30894582-30894761)(30893789-30893999)(30892735-30892999)(30892285-30892339)(30890835-30890996)(30890317-30890649)(30890649-30896487)	99.844	4486	5	1	1	4484	4487	2	0	8244	99.98	4484	23.32	19236
Chr3:33997891:34003922:-	Os_ciR8853_OS03G0749800|Chr3(-):(30890453-30896375)(30890453-30896375)(30896375-30896487)(30895937-30896003)(30895251-30895317)(30894842-30894939)(30894582-30894761)(30893789-30893999)(30892735-30892999)(30892285-30892339)(30890835-30890996)(30890317-30890649)(30890649-30896487)	99.818	6035	8	2	1	6032	11959	5925	0	11081	99.98	6032	31.37	19236
Chr3:33998272:34000434:-	Os_ciR8853_OS03G0749800|Chr3(-):(30890453-30896375)(30890453-30896375)(30896375-30896487)(30895937-30896003)(30895251-30895317)(30894842-30894939)(30894582-30894761)(30893789-30893999)(30892735-30892999)(30892285-30892339)(30890835-30890996)(30890317-30890649)(30890649-30896487)	99.769	2165	3	1	1	2163	2547	383	0	3969	99.95	2163	11.25	19236
Chr3:34465769:34467636:+	Os_ciR8869_intergenic|Chr3(/):(31376357-31377333)	100	976	0	0	1	976	2	977	0	1803	52.19	1868	99.8	977
Chr3:34728599:34730805:+	OSA_circ03971_Os03g0764500|Chr3(+):(31626061-31626496)(31626061-31626496)	97.936	436	0	1	418	844	1	436	0	747	19.3	2207	49.89	872
Chr3:35152048:35153738:+	Os_ciR4754_OS03G0773600|Chr3(+):(32066144-32066229)(32066144-32066229)(32066923-32067067)(32067174-32067269)(32067740-32067831)(32068103-32068204)(32068298-32068444)(32068523-32068673)(32066143-32068825)(32068825-32068887)	99.468	1691	6	3	1	1691	907	2594	0	3070	99.94	1691	46.21	3651
Chr3:35152048:35154111:+	Os_ciR4754_OS03G0773600|Chr3(+):(32066144-32066229)(32066144-32066229)(32066923-32067067)(32067174-32067269)(32067740-32067831)(32068103-32068204)(32068298-32068444)(32068523-32068673)(32066143-32068825)(32068825-32068887)	99.37	2064	10	3	1	2064	907	2967	0	3736	99.95	2064	56.42	3651
Chr3:35152829:35153738:+	Os_ciR4754_OS03G0773600|Chr3(+):(32066144-32066229)(32066144-32066229)(32066923-32067067)(32067174-32067269)(32067740-32067831)(32068103-32068204)(32068298-32068444)(32068523-32068673)(32066143-32068825)(32068825-32068887)	99.451	910	4	1	1	910	1686	2594	0	1652	99.89	910	24.87	3651
Chr3:35153647:35155120:+	Os_ciR4754_OS03G0773600|Chr3(+):(32066144-32066229)(32066144-32066229)(32066923-32067067)(32067174-32067269)(32067740-32067831)(32068103-32068204)(32068298-32068444)(32068523-32068673)(32066143-32068825)(32068825-32068887)	99.478	1149	5	1	1	1148	2503	3651	0	2087	77.82	1474	31.44	3651
Chr3:35180696:35181063:-	OSA_circ08924_intronic|Chr3(-):(32095191-32094825)	99.454	366	2	0	3	368	1	366	0	665	99.18	368	99.46	367
Chr3:35453748:35454119:-	OSA_circ03994_Os03g0780550|Chr3(-):(32374406-32373733)(32374406-32373733)	100	372	0	0	1	372	13	384	0	688	99.73	372	27.52	1348
Chr3:35644141:35645335:+	Os_ciR8894_OS03G0784400|Chr3(+):(32555160-32555254)(32555160-32555254)(32555354-32555436)(32556101-32556176)(32555159-32556287)(32556287-32556354)	99.666	1196	3	1	1	1195	351	1546	0	2185	99.92	1195	77.3	1546
Chr3:35645082:35648552:+	Os_ciR8895_OS03G0784400|Chr3(+):(32556101-32556176)(32556101-32556176)(32556287-32556354)(32556719-32556803)(32557681-32557796)(32557908-32557991)(32558805-32558951)(32559256-32559367)(32556100-32559438)(32559438-32559557)	99.194	3473	11	5	1	3471	766	4223	0	6242	99.97	3471	81.86	4223
Chr3:35646662:35647946:+	Os_ciR8895_OS03G0784400|Chr3(+):(32556101-32556176)(32556101-32556176)(32556287-32556354)(32556719-32556803)(32557681-32557796)(32557908-32557991)(32558805-32558951)(32559256-32559367)(32556100-32559438)(32559438-32559557)	98.6	1286	2	4	1	1285	2346	3616	0	2261	99.92	1285	30.07	4223
Chr3:35646662:35647946:-	Os_ciR8895_OS03G0784400|Chr3(+):(32556101-32556176)(32556101-32556176)(32556287-32556354)(32556719-32556803)(32557681-32557796)(32557908-32557991)(32558805-32558951)(32559256-32559367)(32556100-32559438)(32559438-32559557)	98.6	1286	2	4	1	1285	3616	2346	0	2261	99.92	1285	30.07	4223
Chr3:35657445:35657780:-	Os_ciR8898_OS03G0784700|Chr3(-):(32568391-32568392)(32568391-32568392)(32568392-32568727)	99.405	336	2	0	1	336	340	5	3.4e-174	610	99.7	336	98.53	340
Chr3:35798980:35799353:+	OSA_circ04010_Os03g0787300|Chr3(+):(32710082-32710358)(32710082-32710358)	99.371	159	1	0	216	374	277	435	2.03e-77	289	42.25	374	28.52	554
Chr3:35798982:35799345:-	OSA_circ04010_Os03g0787300|Chr3(+):(32710082-32710358)(32710082-32710358)	99.338	151	1	0	1	151	427	277	5.51e-73	274	41.21	364	27.08	554
Chr3:35799017:35799456:+	OSA_circ04010_Os03g0787300|Chr3(+):(32710082-32710358)(32710082-32710358)	99.618	262	1	0	179	440	277	538	1.33e-134	479	59.32	440	47.11	554
Chr3:35799196:35799472:+	OSA_circ04010_Os03g0787300|Chr3(+):(32710082-32710358)(32710082-32710358)	99.639	277	1	0	1	277	1	277	3.73e-143	507	99.64	277	49.82	554
Chr3:36005277:36006598:-	OSA_circ04017_Os03g0791500|Chr3(-):(32913989-32913749)(32913989-32913749)(32913135-32912975)(32912891-32912745)(32912393-32912317)	100	161	0	0	1	161	483	643	1.25e-79	298	12.1	1322	18.45	867
Chr3:36046056:36047432:+	Os_ciR4757_OS03G0792400|Chr3(+):(32953076-32953182)(32953076-32953182)	100	108	0	0	365	472	1	108	3.78e-50	200	7.77	1377	50	214
Chr3:36431894:36433158:+	OSA_circ04039_Os03g0799000|Chr3(+):(33304865-33305962)(33304865-33305962)	99.44	893	4	1	374	1265	1098	1990	0	1620	70.43	1265	40.62	2196
Chr3:36590316:36590988:-	Os_ciR8928_OS03G0802300|Chr3(-):(33476363-33478211)(33476363-33478211)(33478211-33478281)(33476727-33477511)(33476364-33476475)	99.702	672	2	0	2	673	1849	1178	0	1230	99.7	673	14.38	4666
Chr3:36857265:36858551:-	OSA_circ04053_Os03g0807400|Chr3(-):(33745561-33745454)(33745561-33745454)(33745365-33745173)(33745084-33744968)	100	194	0	0	196	389	216	409	5.5e-98	359	15	1287	36.69	526
Chr3:36857958:36858551:-	OSA_circ04053_Os03g0807400|Chr3(-):(33745561-33745454)(33745561-33745454)(33745365-33745173)(33745084-33744968)	100	194	0	0	196	389	216	409	2.48e-98	359	32.49	594	36.69	526
Chr3:36882123:36882350:-	OSA_circ04054_Os03g0807800|Chr3(+):(33769018-33769758)(33769018-33769758)	100	228	0	0	1	228	259	32	1.12e-117	422	99.56	228	15.32	1482
Chr3:3722947:3724031:-	Os_ciR2986_OS03G0167700|Chr3(-):(3657521-3660916)(3657521-3660916)(3660916-3660972)(3660367-3660450)(3660197-3660268)(3659921-3659992)(3659685-3659725)(3659165-3659231)(3658416-3658607)(3658250-3658339)(3658061-3658168)(3657127-3657811)(3657811-3660972)	99.724	1086	2	1	1	1085	1087	2	0	1988	99.91	1085	9.5	11422
Chr3:3722947:3726393:-	Os_ciR2986_OS03G0167700|Chr3(-):(3657521-3660916)(3657521-3660916)(3660916-3660972)(3660367-3660450)(3660197-3660268)(3659921-3659992)(3659685-3659725)(3659165-3659231)(3658416-3658607)(3658250-3658339)(3658061-3658168)(3657127-3657811)(3657811-3660972)	99.652	3452	7	4	1	3447	6849	3398	0	6303	99.97	3447	30.21	11422
Chr3:3723485:3726393:-	Os_ciR2986_OS03G0167700|Chr3(-):(3657521-3660916)(3657521-3660916)(3660916-3660972)(3660367-3660450)(3660197-3660268)(3659921-3659992)(3659685-3659725)(3659165-3659231)(3658416-3658607)(3658250-3658339)(3658061-3658168)(3657127-3657811)(3657811-3660972)	99.725	2912	5	2	1	2909	11422	8511	0	5330	99.97	2909	25.49	11422
Chr3:3725109:3726393:-	Os_ciR2986_OS03G0167700|Chr3(-):(3657521-3660916)(3657521-3660916)(3660916-3660972)(3660367-3660450)(3660197-3660268)(3659921-3659992)(3659685-3659725)(3659165-3659231)(3658416-3658607)(3658250-3658339)(3658061-3658168)(3657127-3657811)(3657811-3660972)	99.534	1288	3	2	1	1285	11422	10135	0	2342	99.92	1285	11.27	11422
Chr3:37370980:37371354:-	OSA_circ04069_Os03g0817800|Chr3(-):(34312769-34312395)(34312769-34312395)	99.467	375	2	0	1	375	1	375	0	682	99.73	375	49.87	750
Chr3:37484226:37485365:+	Os_ciR2981_OS03G0820100|Chr3(+):(34417859-34417944)(34417859-34417944)(34418425-34418508)(34418600-34418780)(34417858-34418864)(34418864-34418957)	99.659	586	1	1	556	1140	953	1538	0	1070	51.23	1140	38.04	1538
Chr3:3759112:3760725:-	Os_ciR10594_OS06G0693600|Chr6(+):(28958626-28959354)(28958626-28959354)(28959354-28959512)(28959260-28959444)(28959444-28959512)	94.268	157	9	0	268	424	216	60	2.62e-62	241	9.67	1614	8.34	1871
Chr3:3759592:3760516:-	Os_ciR10594_OS06G0693600|Chr6(+):(28958626-28959354)(28958626-28959354)(28959354-28959512)(28959260-28959444)(28959444-28959512)	94.268	157	9	0	59	215	216	60	1.48e-62	241	16.86	925	8.34	1871
Chr3:37633356:37637658:-	OSA_circ11718_other|Chr3(-):(34560035-34555734)	99.419	4306	18	5	1	4303	1	4302	0	7806	99.98	4303	99.98	4302
Chr3:37675990:37676958:-	Os_ciR3371_OS03G0823800|Chr3(-):(34600716-34600813)(34600716-34600813)(34600453-34600629)(34600238-34600338)(34600054-34600129)(34599908-34599967)(34599646-34599830)(34599404-34599500)(34599222-34599308)(34599059-34599117)(34598858-34598949)(34598268-34598345)(34598009-34598169)(34597467-34597917)(34597917-34600874)	97.766	985	6	1	1	969	3021	2037	0	1683	99.9	969	20.59	4778
Chr3:37841553:37843420:+	Os_ciR4761_OS03G0827700|Chr3(+):(34769466-34769843)(34769466-34769843)(34769465-34770226)(34770226-34770369)	99.451	910	3	2	589	1496	753	1662	0	1652	48.55	1868	54.69	1662
Chr3:37979675:37981218:-	Os_ciR2983_OS03G0831500|Chr3(-):(34924611-34926061)(34924611-34926061)(34926061-34926155)(34925875-34925976)(34925695-34925754)(34925107-34925279)(34924849-34924960)(34924612-34924770)	99.935	1545	0	1	1	1544	2997	1453	0	2846	99.94	1544	42.85	3603
Chr3:37980170:37981218:-	Os_ciR8986_OS03G0831500|Chr3(-):(34925106-34926061)(34925106-34926061)(34926061-34926155)(34925875-34925976)(34925695-34925754)(34925107-34925279)	99.905	1050	0	1	1	1049	2007	958	0	1932	99.9	1049	44.79	2342
Chr3:38247059:38250085:+	OSA_circ04103_Os03g0837300|Chr3(+):(35191772-35191916)(35191772-35191916)(35192177-35192296)(35192455-35192589)(35192673-35192734)(35192953-35193028)(35193409-35193510)(35193663-35193779)(35193985-35194043)(35194625-35194799)(35195443-35195577)(35195670-35195768)(35195958-35196066)	99.432	176	1	0	2852	3027	961	1136	6.17e-86	320	5.78	3027	11.83	1479
Chr3:38247464:38248021:+	OSA_circ04103_Os03g0837300|Chr3(+):(35191772-35191916)(35191772-35191916)(35192177-35192296)(35192455-35192589)(35192673-35192734)(35192953-35193028)(35193409-35193510)(35193663-35193779)(35193985-35194043)(35194625-35194799)(35195443-35195577)(35195670-35195768)(35195958-35196066)	100	137	0	0	278	414	410	546	1.13e-66	254	24.37	558	9.2	1479
Chr3:38479775:38480262:-	OSA_circ04107_Os03g0841900|Chr3(-):(35394955-35394797)(35394955-35394797)(35394704-35394468)	99.582	239	1	0	250	488	317	555	9.07e-122	436	48.77	488	42.88	555
Chr3:38629236:38630691:-	Os_ciR5379_OS03G0845500|Chr3(-):(35550027-35551346)(35550027-35551346)(35551346-35551483)(35550731-35550890)(35550439-35550518)(35550028-35550170)	99.931	1457	0	1	1	1456	2778	1322	0	2684	99.93	1456	46.06	3161
Chr3:38671207:38672438:+	Os_ciR5380_OS03G0846400|Chr3(+):(35591554-35591679)(35591554-35591679)(35591679-35592788)(35591762-35591863)(35591955-35592085)(35592169-35592438)(35591556-35592610)(35592610-35592788)	99.919	1233	0	1	1	1232	130	1362	0	2270	99.92	1232	39.75	3099
Chr3:38987090:38987939:-	OSA_circ04119_Os03g0854100|Chr3(-):(35977720-35977264)(35977720-35977264)(35977131-35976871)(35976480-35976358)(35976151-35976047)(35976900-35976871)(35976480-35976358)(35976151-35976047)	99.784	464	0	1	1	463	1	464	0	850	54.35	850	27.87	1661
Chr3:39262150:39262586:+	Chr3_36282081_36282237_OS03G0859600|Chr3(-):(36282081-36282237)(36282081-36282237)	100	119	0	0	319	437	1	119	8.85e-57	220	27	437	37.58	314
Chr3:39262157:39262583:-	Chr3_36282081_36282237_OS03G0859600|Chr3(-):(36282081-36282237)(36282081-36282237)	100	116	0	0	1	116	116	1	4.02e-55	215	26.93	427	36.62	314
Chr3:39356792:39358327:+	OSA_circ04128_Os03g0861100|Chr3(+):(36354374-36355297)(36354374-36355297)(36355548-36355908)	99.785	931	1	1	1	930	925	1855	0	1707	60.48	1536	42.1	2209
Chr3:4017600:4018165:-	OSA_circ03266_Os03g0174900|Chr3(-):(4003936-4003529)(4003936-4003529)(4003439-4003371)	100	409	0	0	1	409	409	817	0	756	72.08	566	46.1	885
Chr3:4107964:4130416:+	OSA_circ11296_other|Chr3(+):(4102650-4119499)	98.996	16826	121	27	5623	22422	47	16850	0	30092	74.82	22453	99.72	16850
Chr3:4112046:4129514:+	OSA_circ11296_other|Chr3(+):(4102650-4119499)	98.947	15955	120	27	1541	17469	47	15979	0	28489	91.18	17469	94.55	16850
Chr3:4215203:4216010:+	OSA_circ03274_Os03g0180300|Chr3(+):(4205500-4206145)(4205500-4206145)(4206222-4206307)	99.847	652	1	0	1	652	1	652	0	1199	80.57	808	47.24	1378
Chr3:4215203:4216010:-	OSA_circ03274_Os03g0180300|Chr3(+):(4205500-4206145)(4205500-4206145)(4206222-4206307)	99.847	652	1	0	157	808	652	1	0	1199	80.57	808	47.24	1378
Chr3:4442690:4444106:-	Os_ciR9058_OS03G0184500|Chr3(-):(4438141-4439392)(4438141-4439392)(4439392-4439493)(4438890-4438921)(4438599-4438773)(4438294-4438500)(4437782-4438180)(4438180-4439493)	99.859	1419	0	2	1	1417	4733	3315	0	2608	99.93	1417	29.96	4733
Chr3:4749550:4753367:-	OSA_circ03292_Os03g0191000|Chr3(-):(4731219-4731069)(4731219-4731069)(4730956-4730833)(4730739-4730412)	99.701	334	1	0	475	808	421	754	1.15e-173	612	8.72	3818	44.16	754
Chr3:4751044:4754151:-	OSA_circ03292_Os03g0191000|Chr3(-):(4731219-4731069)(4731219-4731069)(4730956-4730833)(4730739-4730412)	99.701	334	1	0	1259	1592	421	754	9.33e-174	612	10.71	3108	44.16	754
Chr3:4752560:4753367:-	OSA_circ03292_Os03g0191000|Chr3(-):(4731219-4731069)(4731219-4731069)(4730956-4730833)(4730739-4730412)	99.701	334	1	0	475	808	421	754	2.37e-174	612	41.21	808	44.16	754
Chr3:4868093:4869059:-	Os_ciR9068_OS03G0192700|Chr3(-):(4827823-4827952)(4827823-4827952)	100	131	0	0	719	849	131	1	4.31e-63	243	13.44	967	50	260
Chr3:4868220:4868882:+	Os_ciR9068_OS03G0192700|Chr3(-):(4827823-4827952)(4827823-4827952)	100	122	0	0	1	122	10	131	2.94e-58	226	18.25	663	46.54	260
Chr3:4878637:4881671:+	Os_ciR3879_other|Chr3(/):(4837906-4840944)	99.704	3038	6	1	1	3035	2	3039	0	5557	99.97	3035	99.93	3039
Chr3:4878637:4881671:-	Os_ciR3879_other|Chr3(/):(4837906-4840944)	99.704	3038	6	1	1	3035	3039	2	0	5557	99.97	3035	99.93	3039
Chr3:4947744:4948129:+	OSA_circ03296_Os03g0193700|Chr3(+):(4888551-4889232)(4888551-4889232)	99.741	386	1	0	1	386	205	590	0	708	99.74	386	28.23	1364
Chr3:5060401:5061740:-	Os_ciR3375_other|Chr3(/):(4988190-4989530)	99.776	1340	3	0	1	1340	1341	2	0	2459	99.93	1340	99.85	1341
Chr3:5260101:5261571:+	OSA_circ03305_Os03g0198300|Chr3(+):(5163438-5163745)(5163438-5163745)(5163898-5164006)(5164373-5164458)(5164675-5164734)(5164831-5164908)(5165666-5165842)	100	309	0	0	1	309	1	309	7.43e-162	571	20.94	1471	27.35	1126
Chr3:5260101:5262504:+	OSA_circ03305_Os03g0198300|Chr3(+):(5163438-5163745)(5163438-5163745)(5163898-5164006)(5164373-5164458)(5164675-5164734)(5164831-5164908)(5165666-5165842)	100	309	0	0	1	309	1	309	1.22e-161	571	12.81	2404	27.35	1126
Chr3:573849:574222:+	Os_ciR9093_OS03G0109400|Chr3(+):(550721-551093)(550721-551093)(551425-551584)(550720-551872)(551872-551954)	99.465	374	1	1	1	374	1	373	0	678	99.73	374	17.37	2142
Chr3:573849:574710:+	Os_ciR9093_OS03G0109400|Chr3(+):(550721-551093)(550721-551093)(551425-551584)(550720-551872)(551872-551954)	98.96	865	5	2	1	862	908	1771	0	1544	99.88	862	40.29	2142
Chr3:5942875:5944307:-	Os_ciR9104_OS03G0211800|Chr3(-):(5830920-5831766)(5830920-5831766)(5831766-5832353)(5830921-5831223)	99.721	1434	3	1	1	1433	2282	849	0	2625	99.93	1433	55.44	2585
Chr3:5973144:5974654:+	Os_ciR1743_OS03G0212400|Chr3(+):(5862051-5862419)(5862051-5862419)(5862878-5862968)(5863047-5863171)(5863248-5863345)(5862050-5863454)(5863454-5863624)	99.471	1513	6	2	1	1511	1054	2566	0	2748	99.93	1511	57.53	2628
Chr3:5973144:5974654:-	Os_ciR1743_OS03G0212400|Chr3(+):(5862051-5862419)(5862051-5862419)(5862878-5862968)(5863047-5863171)(5863248-5863345)(5862050-5863454)(5863454-5863624)	99.471	1513	6	2	1	1511	2566	1054	0	2748	99.93	1511	57.53	2628
Chr3:5973144:5974716:+	Os_ciR1743_OS03G0212400|Chr3(+):(5862051-5862419)(5862051-5862419)(5862878-5862968)(5863047-5863171)(5863248-5863345)(5862050-5863454)(5863454-5863624)	99.429	1575	7	2	1	1573	1054	2628	0	2857	99.94	1573	59.89	2628
Chr3:6010306:6010660:+	OSA_circ03325_Os03g0213100|Chr3(+):(5897112-5897461)(5897112-5897461)(5897660-5897887)(5897966-5898320)(5898405-5898529)(5898656-5898791)(5897211-5897461)(5897660-5897887)(5897966-5898320)(5898405-5898529)(5898656-5898791)	99.718	355	1	0	1	355	929	1283	0	651	99.72	355	13.41	2639
Chr3:6032705:6035356:+	Os_ciR9109_OS03G0213300|Chr3(+):(5909753-5912169)(5909753-5912169)(5912289-5912404)(5909752-5913255)(5913255-5914925)	99.849	2652	4	0	1	2652	4952	7603	0	4876	99.96	2652	26.18	10125
Chr3:6032705:6038632:+	Os_ciR9109_OS03G0213300|Chr3(+):(5909753-5912169)(5909753-5912169)(5912289-5912404)(5909752-5913255)(5913255-5914925)	99.787	5174	10	1	1	5173	4952	10125	0	9492	87.25	5928	51.09	10125
Chr3:6051510:6056073:-	OSA_circ09470_intergenic|Chr3(-):(5931516-5931304)	100	213	0	0	1611	1823	1	213	5.42e-108	394	4.65	4564	99.53	213
Chr3:6054251:6056073:-	OSA_circ09470_intergenic|Chr3(-):(5931516-5931304)	100	213	0	0	1611	1823	1	213	2.15e-108	394	11.63	1823	99.53	213
Chr3:6453353:6454187:+	OSA_circ03337_Os03g0220700|Chr3(+):(6328345-6328573)(6328345-6328573)(6328876-6328920)(6329037-6329178)(6328345-6328473)	100	229	0	0	1	229	1	229	1.23e-117	424	27.31	835	29.46	774
Chr3:6614469:6617427:-	Os_ciR9121_OS03G0223700|Chr3(-):(6469474-6472319)(6469474-6472319)(6472319-6472434)(6472064-6472184)(6471825-6471986)(6471614-6471742)(6470981-6471049)(6469475-6469741)	99.662	2961	8	2	1	2959	5808	2848	0	5411	99.97	2959	45.15	6556
Chr3:6615975:6617427:-	Os_ciR9121_OS03G0223700|Chr3(-):(6469474-6472319)(6469474-6472319)(6472319-6472434)(6472064-6472184)(6471825-6471986)(6471614-6471742)(6470981-6471049)(6469475-6469741)	99.588	1455	4	2	1	1453	5808	4354	0	2652	99.93	1453	22.18	6556
Chr3:6616607:6618261:-	Os_ciR9121_OS03G0223700|Chr3(-):(6469474-6472319)(6469474-6472319)(6472319-6472434)(6472064-6472184)(6471825-6471986)(6471614-6471742)(6470981-6471049)(6469475-6469741)	99.519	832	2	2	826	1655	5818	4987	0	1513	50.09	1655	12.68	6556
Chr3:6680616:6682035:+	Os_ciR9123_other|Chr3(/):(6539927-6540053)	100	127	0	0	636	762	1	127	1.07e-60	235	8.87	1420	99.21	127
Chr3:6865095:6865306:+	OSA_circ03350_Os03g0227800|Chr3(+):(6754698-6755233)(6754698-6755233)	96.698	212	5	1	1	212	191	400	1.37e-96	351	99.53	212	19.5	1072
Chr3:6865449:6866236:+	OSA_circ03350_Os03g0227800|Chr3(+):(6754987-6755681)(6754987-6755681)	98.458	454	2	3	1	452	248	698	0	795	57.23	788	32.37	1390
Chr3:6972805:6975063:-	OSA_circ03353_Os03g0229575|Chr3(-):(6865485-6865268)(6865485-6865268)(6865225-6863023)	99.402	2008	12	0	252	2259	428	2435	0	3642	88.84	2259	76.05	2639
Chr3:7468507:7472073:-	Os_ciR4779_OS03G0238700|Chr3(-):(7324302-7327801)(7324302-7327801)(7327801-7327873)(7327302-7327397)(7327148-7327198)(7325679-7326756)(7324610-7324858)(7324024-7324494)(7324494-7327873)	99.552	3574	7	4	1	3567	7073	3502	0	6503	99.97	3567	28.8	12398
Chr3:7469159:7469490:+	Os_ciR4779_OS03G0238700|Chr3(-):(7324302-7327801)(7324302-7327801)(7327801-7327873)(7327302-7327397)(7327148-7327198)(7325679-7326756)(7324610-7324858)(7324024-7324494)(7324494-7327873)	98.225	338	0	1	1	332	654	991	5.66e-167	586	99.7	332	2.72	12398
Chr3:7528847:7529790:-	OSA_circ03372_Os03g0239400|Chr3(-):(7363992-7363894)(7363992-7363894)(7363586-7363484)(7363407-7363348)(7363266-7363162)	100	107	0	0	319	425	360	466	9.23e-50	198	11.23	944	22.75	466
Chr3:7529366:7529790:-	OSA_circ03372_Os03g0239400|Chr3(-):(7363992-7363894)(7363992-7363894)(7363586-7363484)(7363407-7363348)(7363266-7363162)	100	107	0	0	319	425	360	466	4.02e-50	198	24.94	425	22.75	466
Chr3:7576063:7578753:-	Os_ciR6243_OS01G0834200|Chr1(+):(35736580-35736717)(35736580-35736717)(35736906-35737013)(35737130-35737237)(35737336-35737484)(35737996-35738149)(35739228-35739388)(35740480-35740686)(35740780-35740963)(35741046-35741129)(35742411-35742604)(35736579-35742693)(35742693-35742752)	96.729	214	6	1	519	732	4915	5127	1.5e-96	355	7.92	2691	2.72	7800
Chr3:7577733:7578715:-	Os_ciR6243_OS01G0834200|Chr1(+):(35736580-35736717)(35736580-35736717)(35736906-35737013)(35737130-35737237)(35737336-35737484)(35737996-35738149)(35739228-35739388)(35740480-35740686)(35740780-35740963)(35741046-35741129)(35742411-35742604)(35736579-35742693)(35742693-35742752)	96.729	214	6	1	481	694	4915	5127	5.4e-97	355	21.67	983	2.72	7800
Chr3:7689933:7690219:-	OSA_circ03376_Os03g0243100|Chr3(-):(7567774-7567589)(7567774-7567589)(7567492-7567233)	100	163	0	0	1	163	211	373	1.96e-81	302	56.45	287	25.63	632
Chr3:7749464:7750214:+	OSA_circ03381_Os03g0244200|Chr3(+):(7627023-7627773)(7627023-7627773)(7628891-7629565)	99.734	751	2	0	1	751	1	751	0	1376	99.87	751	34.45	2177
Chr3:7882244:7884761:+	Os_ciR2290_OS03G0246500|Chr3(+):(7745017-7747372)(7745017-7747372)(7745016-7747474)(7747474-7747534)	99.841	2519	3	1	1	2518	4714	7232	0	4628	99.96	2518	34.82	7232
Chr3:7884292:7884600:-	Os_ciR2290_OS03G0246500|Chr3(+):(7745017-7747372)(7745017-7747372)(7745016-7747474)(7747474-7747534)	100	309	0	0	1	309	2357	2049	1.47e-162	571	99.68	309	4.26	7232
Chr3:7884356:7884591:+	Os_ciR2290_OS03G0246500|Chr3(+):(7745017-7747372)(7745017-7747372)(7745016-7747474)(7747474-7747534)	100	236	0	0	1	236	2113	2348	4.15e-122	436	99.58	236	3.25	7232
Chr3:802551:804357:+	OSA_circ11221_other|Chr3(+):(786917-788336)	99.718	1420	2	1	390	1807	1	1420	0	2599	78.42	1807	99.93	1420
Chr3:8028465:8028897:-	Os_ciR9166_OS03G0248000|Chr3(-):(7822456-7825768)(7822456-7825768)(7825768-7826398)(7825363-7825683)(7824479-7824701)(7824097-7824276)(7823794-7824000)(7822812-7822889)(7822667-7822737)(7822349-7822567)(7822567-7826398)	99.307	433	3	0	1	433	434	2	0	784	99.77	433	3.49	12388
Chr3:8028465:8030282:-	Os_ciR9166_OS03G0248000|Chr3(-):(7822456-7825768)(7822456-7825768)(7825768-7826398)(7825363-7825683)(7824479-7824701)(7824097-7824276)(7823794-7824000)(7822812-7822889)(7822667-7822737)(7822349-7822567)(7822567-7826398)	99.56	1820	6	1	1	1818	1821	2	0	3315	99.94	1818	14.68	12388
Chr3:8028465:8030707:-	Os_ciR9166_OS03G0248000|Chr3(-):(7822456-7825768)(7822456-7825768)(7825768-7826398)(7825363-7825683)(7824479-7824701)(7824097-7824276)(7823794-7824000)(7822812-7822889)(7822667-7822737)(7822349-7822567)(7822567-7826398)	99.644	2245	6	1	1	2243	2246	2	0	4100	99.96	2243	18.11	12388
Chr3:8028465:8032405:-	Os_ciR9166_OS03G0248000|Chr3(-):(7822456-7825768)(7822456-7825768)(7825768-7826398)(7825363-7825683)(7824479-7824701)(7824097-7824276)(7823794-7824000)(7822812-7822889)(7822667-7822737)(7822349-7822567)(7822567-7826398)	99.544	3944	14	3	1	3941	7257	3315	0	7180	99.97	3941	31.82	12388
Chr3:8028465:8032581:-	Os_ciR9166_OS03G0248000|Chr3(-):(7822456-7825768)(7822456-7825768)(7825768-7826398)(7825363-7825683)(7824479-7824701)(7824097-7824276)(7823794-7824000)(7822812-7822889)(7822667-7822737)(7822349-7822567)(7822567-7826398)	99.519	3950	15	3	171	4117	7263	3315	0	7186	95.85	4117	31.87	12388
Chr3:8028820:8030707:-	Os_ciR9166_OS03G0248000|Chr3(-):(7822456-7825768)(7822456-7825768)(7825768-7826398)(7825363-7825683)(7824479-7824701)(7824097-7824276)(7823794-7824000)(7822812-7822889)(7822667-7822737)(7822349-7822567)(7822567-7826398)	99.735	1890	3	1	1	1888	2246	357	0	3461	99.95	1888	15.25	12388
Chr3:8028836:8030581:+	Os_ciR9166_OS03G0248000|Chr3(-):(7822456-7825768)(7822456-7825768)(7825768-7826398)(7825363-7825683)(7824479-7824701)(7824097-7824276)(7823794-7824000)(7822812-7822889)(7822667-7822737)(7822349-7822567)(7822567-7826398)	99.714	1748	3	1	1	1746	373	2120	0	3199	99.94	1746	14.1	12388
Chr3:802940:804357:+	OSA_circ11221_other|Chr3(+):(786917-788336)	99.718	1420	2	1	1	1418	1	1420	0	2599	99.93	1418	99.93	1420
Chr3:8029802:8030707:-	Os_ciR9166_OS03G0248000|Chr3(-):(7822456-7825768)(7822456-7825768)(7825768-7826398)(7825363-7825683)(7824479-7824701)(7824097-7824276)(7823794-7824000)(7822812-7822889)(7822667-7822737)(7822349-7822567)(7822567-7826398)	99.78	908	0	1	1	906	2246	1339	0	1664	99.89	906	7.32	12388
Chr3:8029802:8032405:-	Os_ciR9166_OS03G0248000|Chr3(-):(7822456-7825768)(7822456-7825768)(7825768-7826398)(7825363-7825683)(7824479-7824701)(7824097-7824276)(7823794-7824000)(7822812-7822889)(7822667-7822737)(7822349-7822567)(7822567-7826398)	99.578	2606	8	2	1	2604	12388	9784	0	4748	99.96	2604	21.02	12388
Chr3:8031370:8032405:-	Os_ciR9166_OS03G0248000|Chr3(-):(7822456-7825768)(7822456-7825768)(7825768-7826398)(7825363-7825683)(7824479-7824701)(7824097-7824276)(7823794-7824000)(7822812-7822889)(7822667-7822737)(7822349-7822567)(7822567-7826398)	99.807	1036	2	0	1	1036	12388	11353	0	1903	99.9	1036	8.35	12388
Chr3:818787:819294:+	Os_ciR9170_OS03G0114300|Chr3(+):(802930-803100)(802930-803100)(803188-803253)(803990-804058)(804188-804256)(804648-804706)(804963-805244)(802919-805750)(805750-805883)	99.701	335	1	0	174	508	888	1222	4.07e-175	614	65.75	508	8.67	3853
Chr3:818787:821286:+	Os_ciR9170_OS03G0114300|Chr3(+):(802930-803100)(802930-803100)(803188-803253)(803990-804058)(804188-804256)(804648-804706)(804963-805244)(802919-805750)(805750-805883)	99.785	2327	4	1	174	2500	888	3213	0	4268	93.04	2500	60.34	3853
Chr3:818787:822340:+	Os_ciR9170_OS03G0114300|Chr3(+):(802930-803100)(802930-803100)(803188-803253)(803990-804058)(804188-804256)(804648-804706)(804963-805244)(802919-805750)(805750-805883)	99.73	2967	5	3	174	3138	888	3853	0	5432	83.4	3554	76.95	3853
Chr3:8483885:8485205:-	Os_ciR9180_OS03G0254700|Chr3(-):(8167518-8167519)(8167518-8167519)(8167519-8167619)	100	102	0	0	979	1080	105	4	7.84e-47	189	7.65	1321	96.19	105
Chr3:8496520:8498082:-	Os_ciR1873_OS03G0254800|Chr3(-):(8178731-8180869)(8178731-8180869)(8180869-8181019)(8180635-8180711)(8180472-8180530)(8180208-8180291)(8179959-8180051)(8179677-8179757)(8179457-8179588)(8179141-8179243)(8178938-8179032)(8178732-8178797)	99.68	1564	4	1	1	1563	4429	2866	0	2859	99.94	1563	29.95	5219
Chr3:8512868:8516188:+	OSA_circ11367_other|Chr3(+):(8195806-8199128)	99.609	3323	11	1	1	3321	1	3323	0	6063	99.97	3321	99.97	3323
Chr3:8512868:8516188:-	OSA_circ11367_other|Chr3(+):(8195806-8199128)	99.609	3323	11	1	1	3321	3323	1	0	6063	99.97	3321	99.97	3323
Chr3:8536120:8536592:-	OSA_circ03407_Os03g0255500|Chr3(-):(8219855-8219686)(8219855-8219686)(8219601-8219433)(8219329-8218898)	100	250	0	0	224	473	510	759	1.45e-129	462	52.64	473	26.46	941
Chr3:8536120:8536754:+	OSA_circ03407_Os03g0255500|Chr3(-):(8219855-8219686)(8219855-8219686)(8219601-8219433)(8219329-8218898)	100	250	0	0	1	250	759	510	1.97e-129	462	39.21	635	26.46	941
Chr3:8536120:8537036:+	OSA_circ03407_Os03g0255500|Chr3(-):(8219855-8219686)(8219855-8219686)(8219601-8219433)(8219329-8218898)	100	250	0	0	1	250	759	510	2.88e-129	462	27.15	917	26.46	941
Chr3:8536120:8537077:-	OSA_circ03407_Os03g0255500|Chr3(-):(8219855-8219686)(8219855-8219686)(8219601-8219433)(8219329-8218898)	100	250	0	0	709	958	510	759	3.01e-129	462	25.99	958	26.46	941
Chr3:8848567:8849076:-	Os_ciR3896_OS03G0262200|Chr3(-):(8573782-8575082)(8573782-8575082)(8575082-8575239)(8574806-8574881)(8574636-8574695)(8574185-8574292)(8573783-8574043)	100	510	0	0	1	510	511	2	0	942	99.8	510	15.59	3265
Chr3:8848567:8849665:-	Os_ciR3896_OS03G0262200|Chr3(-):(8573782-8575082)(8573782-8575082)(8575082-8575239)(8574806-8574881)(8574636-8574695)(8574185-8574292)(8573783-8574043)	100	1099	0	0	1	1099	1100	2	0	2030	99.91	1099	33.63	3265
Chr3:8848969:8850023:-	Os_ciR3896_OS03G0262200|Chr3(-):(8573782-8575082)(8573782-8575082)(8575082-8575239)(8574806-8574881)(8574636-8574695)(8574185-8574292)(8573783-8574043)	99.811	1056	1	1	1	1055	2760	1705	0	1938	99.91	1055	32.31	3265
Chr3:8863210:8866209:-	Os_ciR5398_OS03G0262300|Chr3(-):(8588432-8592632)(8588432-8592632)(8592632-8592747)(8591377-8591431)(8590984-8591181)(8590449-8590508)(8588433-8588515)	99.5	3000	14	1	1	3000	3000	2	0	5456	99.97	3000	33.63	8914
Chr3:8863210:8867519:-	Os_ciR5398_OS03G0262300|Chr3(-):(8588432-8592632)(8588432-8592632)(8592632-8592747)(8591377-8591431)(8590984-8591181)(8590449-8590508)(8588433-8588515)	99.421	4317	17	4	1	4310	8518	4203	0	7827	99.98	4310	48.41	8914
Chr3:8863210:8869537:-	Os_ciR5398_OS03G0262300|Chr3(-):(8588432-8592632)(8588432-8592632)(8592632-8592747)(8591377-8591431)(8590984-8591181)(8590449-8590508)(8588433-8588515)	99.422	4322	17	4	2014	6328	8523	4203	0	7836	68.17	6328	48.46	8914
Chr3:8865227:8866209:-	Os_ciR5398_OS03G0262300|Chr3(-):(8588432-8592632)(8588432-8592632)(8592632-8592747)(8591377-8591431)(8590984-8591181)(8590449-8590508)(8588433-8588515)	99.593	983	4	0	1	983	3000	2018	0	1794	99.9	983	11.02	8914
Chr3:8881127:8882981:-	OSA_circ03414_Os03g0262500|Chr3(-):(8607935-8607831)(8607935-8607831)(8607713-8607663)(8606947-8606704)(8606613-8603939)	99.829	584	1	0	1272	1855	502	1085	0	1074	31.43	1855	18.33	3180
Chr3:8881127:8883027:-	OSA_circ03414_Os03g0262500|Chr3(-):(8607935-8607831)(8607935-8607831)(8607713-8607663)(8606947-8606704)(8606613-8603939)	99.829	584	1	0	1318	1901	502	1085	0	1074	30.67	1901	18.33	3180
Chr3:8968401:8969328:+	Os_ciR4782_OS03G0264300|Chr3(+):(8700119-8700329)(8700119-8700329)(8700407-8700644)(8700118-8700896)(8700896-8701046)	99.354	929	5	1	1	928	662	1590	0	1681	99.89	928	58.36	1590
Chr3:9045679:9047717:+	Os_ciR9206_intronic|Chr3(/):(8777514-8777728)	100	215	0	0	309	523	1	215	1.86e-109	398	10.5	2039	99.53	215
Chr3:9047697:9049845:+	Os_ciR9207_OS03G0265700|Chr3(+):(8780307-8780462)(8780307-8780462)(8780571-8780761)(8781099-8781370)(8781745-8781846)(8782024-8782200)(8782289-8782477)(8780306-8782559)(8782559-8782800)	99.718	1065	3	0	1085	2149	1244	2308	0	1951	49.51	2149	28.46	3739
Chr3:9048354:9051496:+	Os_ciR9207_OS03G0265700|Chr3(+):(8780307-8780462)(8780307-8780462)(8780571-8780761)(8781099-8781370)(8781745-8781846)(8782024-8782200)(8782289-8782477)(8780306-8782559)(8782559-8782800)	99.8	2496	4	1	428	2922	1244	3739	0	4580	79.35	3143	66.73	3739
Chr3:9071432:9072642:-	Os_ciR9210_OS03G0266200|Chr3(-):(8801055-8803147)(8801055-8803147)(8803147-8803223)(8802938-8803041)(8802162-8802260)(8801986-8802071)(8801831-8801917)(8801056-8801253)	98.649	296	2	2	918	1211	4272	3977	1.73e-147	523	24.19	1211	6.1	4837
Chr3:91260:91800:+	Os_ciR9196_OS03G0100500|Chr3(+):(84483-84634)(84483-84634)(84634-84900)(84709-84779)(84490-84867)(84867-84900)	99.761	419	0	1	1	418	153	571	0	767	77.08	541	39.66	1054
Chr3:9155324:9156193:+	Os_ciR9213_OS03G0268000|Chr3(+):(8886928-8887487)(8886928-8887487)(8887573-8887797)(8886927-8889185)(8889185-8889506)	100	870	0	0	1	870	1347	2216	0	1607	99.89	870	22.13	3926
Chr3:9426578:9427088:+	OSA_circ03435_Os03g0271200|Chr3(+):(9068392-9069684)(9068392-9069684)	99.804	511	1	0	1	511	52	562	0	939	99.8	511	19.72	2586
Chr3:9426581:9427087:-	OSA_circ03435_Os03g0271200|Chr3(+):(9068392-9069684)(9068392-9069684)	99.803	507	1	0	1	507	561	55	0	931	99.8	507	19.57	2586
Chr3:9427459:9427693:+	OSA_circ03435_Os03g0271200|Chr3(+):(9068392-9069684)(9068392-9069684)	100	235	0	0	1	235	933	1167	1.49e-121	435	99.57	235	9.05	2586
Chr3:9427505:9427819:+	OSA_circ03435_Os03g0271200|Chr3(+):(9068392-9069684)(9068392-9069684)	100	315	0	0	1	315	979	1293	6.92e-166	582	99.68	315	12.14	2586
Chr3:9427556:9428326:+	OSA_circ03435_Os03g0271200|Chr3(+):(9068392-9069684)(9068392-9069684)	100	264	0	0	1	264	1030	1293	3.98e-137	488	34.11	771	10.17	2586
Chr3:9427556:9428326:-	OSA_circ03435_Os03g0271200|Chr3(+):(9068392-9069684)(9068392-9069684)	100	264	0	0	508	771	1293	1030	3.98e-137	488	34.11	771	10.17	2586
Chr3:9427706:9428363:-	OSA_circ03435_Os03g0271200|Chr3(+):(9068392-9069684)(9068392-9069684)	100	114	0	0	545	658	1293	1180	8.18e-54	211	17.17	658	4.37	2586
Chr3:9585599:9588267:+	Os_ciR4785_other|Chr3(/):(9250213-9250494)	99.645	282	1	0	1714	1995	1	282	6.46e-145	516	10.53	2669	99.65	282
Chr3:964907:968404:+	OSA_circ11223_other|Chr3(+):(949765-953229)	99.732	3363	9	0	1	3363	1	3363	0	6161	96.11	3498	97.03	3465
Chr3:964907:968404:-	OSA_circ11223_other|Chr3(+):(949765-953229)	99.732	3363	9	0	136	3498	3363	1	0	6161	96.11	3498	97.03	3465
Chr3:9654620:9655019:-	OSA_circ03438_Os03g0275500|Chr3(-):(9316043-9313824)(9316043-9313824)	99.75	400	1	0	1	400	741	1140	0	734	99.75	400	8.99	4440
Chr3:9752636:9753065:-	OSA_circ03449_Os03g0276500|Chr3(+):(9371144-9373067)(9371144-9373067)	91.803	427	35	0	4	430	92	518	1.24e-169	595	99.07	430	11.07	3848
Chr3:9752638:9753074:+	OSA_circ03449_Os03g0276500|Chr3(+):(9371144-9373067)(9371144-9373067)	91.284	436	38	0	1	436	516	81	1.26e-169	595	99.54	437	11.3	3848
Chr3:9752731:9753065:-	OSA_circ03449_Os03g0276500|Chr3(+):(9371144-9373067)(9371144-9373067)	90.909	330	30	0	4	333	92	421	3.64e-124	444	98.21	335	8.55	3848
Chr3:9752767:9753108:+	OSA_circ03449_Os03g0276500|Chr3(+):(9371144-9373067)(9371144-9373067)	90.303	330	32	0	3	332	385	56	8.06e-121	433	96.2	342	8.55	3848
Chr3:9752770:9753104:-	OSA_circ03449_Os03g0276500|Chr3(+):(9371144-9373067)(9371144-9373067)	90.274	329	32	0	7	335	56	384	2.84e-120	431	97.91	335	8.52	3848
Chr3:9820078:9823568:+	Os_ciR9231_OS03G0278700|Chr3(+):(9480661-9480662)(9480661-9480662)(9480662-9481008)	100	348	0	0	215	562	4	351	0	643	9.94	3491	98.86	351
Chr3:9895803:9896595:+	OSA_circ03459_Os03g0279950|Chr3(+):(9556120-9556195)(9556120-9556195)(9556306-9556428)(9556561-9556632)(9556766-9556914)	99.355	155	0	1	640	793	342	496	2.68e-74	279	19.29	793	31.05	496
Chr3:9976728:9977168:-	OSA_circ03463_Os03g0281600|Chr3(-):(9637905-9637796)(9637905-9637796)(9637693-9637465)	100	231	0	0	211	441	219	449	4.9e-119	427	52.15	441	51.22	449
Chr3:9976728:9978815:-	OSA_circ03463_Os03g0281600|Chr3(-):(9637905-9637796)(9637905-9637796)(9637693-9637465)	100	231	0	0	1858	2088	219	449	2.43e-118	427	11.02	2088	51.22	449
Chr4:109397:112276:+	OSA_circ08143_Os11g0545600|Chr11(-):(20105229-20104652)(20105229-20104652)(20103614-20103579)(20103487-20103447)(20102571-20102467)(20101792-20101713)	97.945	146	3	0	1	146	433	578	6.03e-66	254	5.03	2880	10.23	1418
Chr4:109397:116277:+	OSA_circ08143_Os11g0545600|Chr11(-):(20105229-20104652)(20105229-20104652)(20103614-20103579)(20103487-20103447)(20102571-20102467)(20101792-20101713)	97.945	146	3	0	1	146	433	578	1.45e-65	254	2.11	6881	10.23	1418
Chr4:11156362:11159999:+	Os_ciR3379_OS04G0270100|Chr4(+):(11276584-11276695)(11276584-11276695)(11277387-11277432)(11276583-11277712)(11277712-11277783)	99.168	1202	4	5	2443	3638	271	1472	0	2159	32.85	3638	81.59	1472
Chr4:11158917:11159599:+	Os_ciR3379_OS04G0270100|Chr4(+):(11276584-11276695)(11276584-11276695)(11277387-11277432)(11276583-11277712)(11277712-11277783)	99.416	685	2	1	1	683	384	1068	0	1242	99.85	683	46.47	1472
Chr4:11166868:11168439:+	Os_ciR9250_OS04G0270100|Chr4(+):(11285868-11285949)(11285868-11285949)(11285949-11286168)(11285885-11286022)(11286022-11286168)	99.032	310	1	2	1264	1572	76	384	8.01e-157	555	19.59	1572	46.04	669
Chr4:11698026:11699390:+	Os_ciR9252_OS04G0278550|Chr4(-):(11767565-11772917)(11767565-11772917)(11772917-11773015)(11768813-11768994)(11767567-11767658)	97.964	1375	6	9	1	1365	2	1364	0	2364	99.93	1365	12.29	11079
Chr4:11698026:11705153:+	Os_ciR9252_OS04G0278550|Chr4(-):(11767565-11772917)(11767565-11772917)(11772917-11773015)(11768813-11768994)(11767567-11767658)	98.303	4715	24	15	1	4672	2	4703	0	8213	65.53	7128	42.43	11079
Chr4:11698026:11714929:+	Os_ciR9252_OS04G0278550|Chr4(-):(11767565-11772917)(11767565-11772917)(11772917-11773015)(11768813-11768994)(11767567-11767658)	98.303	4715	24	15	1	4672	2	4703	0	8213	27.63	16904	42.43	11079
Chr4:11698026:11720033:+	Os_ciR9252_OS04G0278550|Chr4(-):(11767565-11772917)(11767565-11772917)(11772917-11773015)(11768813-11768994)(11767567-11767658)	98.303	4715	24	15	1	4672	2	4703	0	8213	21.22	22008	42.43	11079
Chr4:11701961:11714929:+	OSA_circ04197_Os04g0278200|Chr4(+):(11767566-11767670)(11767566-11767670)(11768828-11768928)(11771554-11771632)(11772179-11772190)(11772950-11773015)(11774473-11774535)(11774619-11774675)(11781001-11781076)(11782573-11782672)(11782759-11784170)(11784271-11784395)	99.4	1166	6	1	11290	12454	763	1928	0	2113	8.98	12969	50.63	2301
Chr4:11701984:11705153:+	Os_ciR9252_OS04G0278550|Chr4(-):(11767565-11772917)(11767565-11772917)(11772917-11773015)(11768813-11768994)(11767567-11767658)	98.756	804	6	4	712	1511	10002	10805	0	1426	25.21	3170	7.25	11079
Chr4:11701984:11714929:+	OSA_circ04197_Os04g0278200|Chr4(+):(11767566-11767670)(11767566-11767670)(11768828-11768928)(11771554-11771632)(11772179-11772190)(11772950-11773015)(11774473-11774535)(11774619-11774675)(11781001-11781076)(11782573-11782672)(11782759-11784170)(11784271-11784395)	99.4	1166	6	1	11267	12431	763	1928	0	2113	8.99	12946	50.63	2301
Chr4:11702343:11705153:+	Os_ciR9252_OS04G0278550|Chr4(-):(11767565-11772917)(11767565-11772917)(11772917-11773015)(11768813-11768994)(11767567-11767658)	98.756	804	6	4	353	1152	10002	10805	0	1426	28.42	2811	7.25	11079
Chr4:11703429:11720033:+	OSA_circ04197_Os04g0278200|Chr4(+):(11767566-11767670)(11767566-11767670)(11768828-11768928)(11771554-11771632)(11772179-11772190)(11772950-11773015)(11774473-11774535)(11774619-11774675)(11781001-11781076)(11782573-11782672)(11782759-11784170)(11784271-11784395)	99.4	1166	6	1	9822	10986	763	1928	0	2113	7.01	16605	50.63	2301
Chr4:11711482:11714929:+	OSA_circ04197_Os04g0278200|Chr4(+):(11767566-11767670)(11767566-11767670)(11768828-11768928)(11771554-11771632)(11772179-11772190)(11772950-11773015)(11774473-11774535)(11774619-11774675)(11781001-11781076)(11782573-11782672)(11782759-11784170)(11784271-11784395)	99.4	1166	6	1	1769	2933	763	1928	0	2113	33.76	3448	50.63	2301
Chr4:11711482:11714929:-	OSA_circ04197_Os04g0278200|Chr4(+):(11767566-11767670)(11767566-11767670)(11768828-11768928)(11771554-11771632)(11772179-11772190)(11772950-11773015)(11774473-11774535)(11774619-11774675)(11781001-11781076)(11782573-11782672)(11782759-11784170)(11784271-11784395)	99.4	1166	6	1	516	1680	1928	763	0	2113	33.76	3448	50.63	2301
Chr4:11711482:11720033:+	OSA_circ04197_Os04g0278200|Chr4(+):(11767566-11767670)(11767566-11767670)(11768828-11768928)(11771554-11771632)(11772179-11772190)(11772950-11773015)(11774473-11774535)(11774619-11774675)(11781001-11781076)(11782573-11782672)(11782759-11784170)(11784271-11784395)	99.4	1166	6	1	1769	2933	763	1928	0	2113	13.61	8552	50.63	2301
Chr4:11713068:11714929:+	OSA_circ04197_Os04g0278200|Chr4(+):(11767566-11767670)(11767566-11767670)(11768828-11768928)(11771554-11771632)(11772179-11772190)(11772950-11773015)(11774473-11774535)(11774619-11774675)(11781001-11781076)(11782573-11782672)(11782759-11784170)(11784271-11784395)	99.4	1166	6	1	183	1347	763	1928	0	2113	62.51	1862	50.63	2301
Chr4:11713068:11720033:+	OSA_circ04197_Os04g0278200|Chr4(+):(11767566-11767670)(11767566-11767670)(11768828-11768928)(11771554-11771632)(11772179-11772190)(11772950-11773015)(11774473-11774535)(11774619-11774675)(11781001-11781076)(11782573-11782672)(11782759-11784170)(11784271-11784395)	99.4	1166	6	1	183	1347	763	1928	0	2113	16.71	6966	50.63	2301
Chr4:11713068:11721963:+	OSA_circ04197_Os04g0278200|Chr4(+):(11767566-11767670)(11767566-11767670)(11768828-11768928)(11771554-11771632)(11772179-11772190)(11772950-11773015)(11774473-11774535)(11774619-11774675)(11781001-11781076)(11782573-11782672)(11782759-11784170)(11784271-11784395)	99.4	1166	6	1	183	1347	763	1928	0	2113	13.08	8896	50.63	2301
Chr4:11790514:11795570:+	Os_ciR1808_OS04G0280251|Chr4(-):(11879011-11879117)(11879011-11879117)(11878200-11878379)(11875877-11875993)(11875133-11875330)(11874971-11875055)(11874021-11874185)(11874185-11879118)	98.255	5099	45	11	1	5057	797	5893	0	8883	99.98	5057	86.48	5893
Chr4:11790514:11798628:+	Os_ciR1808_OS04G0280251|Chr4(-):(11879011-11879117)(11879011-11879117)(11878200-11878379)(11875877-11875993)(11875133-11875330)(11874971-11875055)(11874021-11874185)(11874185-11879118)	98.255	5099	45	11	1	5057	797	5893	0	8883	62.3	8115	86.48	5893
Chr4:11791456:11803753:+	Os_ciR1808_OS04G0280251|Chr4(-):(11879011-11879117)(11879011-11879117)(11878200-11878379)(11875877-11875993)(11875133-11875330)(11874971-11875055)(11874021-11874185)(11874185-11879118)	98.264	4147	39	8	1	4115	1748	5893	0	7228	33.45	12298	70.34	5893
Chr4:11791820:11792349:+	Os_ciR3003_OS04G0280251|Chr4(-):(11872953-11875877)(11872953-11875877)(11875877-11875976)(11875133-11875330)(11874971-11875055)(11874021-11874185)(11872954-11873111)	99.245	530	4	0	1	530	2387	2916	0	957	99.81	530	8.07	6556
Chr4:11794669:11795570:+	Os_ciR1808_OS04G0280251|Chr4(-):(11879011-11879117)(11879011-11879117)(11878200-11878379)(11875877-11875993)(11875133-11875330)(11874971-11875055)(11874021-11874185)(11874185-11879118)	98.894	904	8	1	1	902	4990	5893	0	1613	99.89	902	15.32	5893
Chr4:11797659:11798628:+	Os_ciR3004_OS04G0280251|Chr4(-):(11882084-11882157)(11882084-11882157)(11881833-11881992)(11881658-11881754)(11881402-11881540)(11881203-11881272)(11879011-11879117)(11878200-11878379)(11878379-11882171)	99.279	971	3	2	1	970	3727	4694	0	1751	99.9	970	20.6	4694
Chr4:11797659:11803753:+	Os_ciR2682_OS04G0280251|Chr4(-):(11885593-11887172)(11885593-11887172)(11887172-11887272)(11886985-11887098)(11886697-11886825)(11885806-11885921)(11885591-11885717)(11885717-11887272)	99.346	1683	8	2	4416	6095	3621	5303	0	3044	27.55	6095	31.72	5303
Chr4:11798123:11798628:+	Os_ciR3380_OS04G0280251|Chr4(-):(11882084-11882157)(11882084-11882157)(11881833-11881992)(11881658-11881754)(11881402-11881540)(11881203-11881272)(11881272-11882171)	99.209	506	1	1	1	506	1012	1514	0	909	99.8	506	33.16	1514
Chr4:11798123:11803753:+	Os_ciR2682_OS04G0280251|Chr4(-):(11885593-11887172)(11885593-11887172)(11887172-11887272)(11886985-11887098)(11886697-11886825)(11885806-11885921)(11885591-11885717)(11885717-11887272)	99.346	1683	8	2	3952	5631	3621	5303	0	3044	29.82	5631	31.72	5303
Chr4:11800233:11803753:+	Os_ciR2682_OS04G0280251|Chr4(-):(11885593-11887172)(11885593-11887172)(11887172-11887272)(11886985-11887098)(11886697-11886825)(11885806-11885921)(11885591-11885717)(11885717-11887272)	99.346	1683	8	2	1842	3521	3621	5303	0	3044	47.69	3521	31.72	5303
Chr4:11802077:11803753:+	Os_ciR2682_OS04G0280251|Chr4(-):(11885593-11887172)(11885593-11887172)(11887172-11887272)(11886985-11887098)(11886697-11886825)(11885806-11885921)(11885591-11885717)(11885717-11887272)	99.345	1680	8	2	1	1677	1582	3261	0	3038	99.94	1677	31.66	5303
Chr4:11803180:11803753:+	Os_ciR2682_OS04G0280251|Chr4(-):(11885593-11887172)(11885593-11887172)(11887172-11887272)(11886985-11887098)(11886697-11886825)(11885806-11885921)(11885591-11885717)(11885717-11887272)	99.479	576	1	1	1	574	4728	5303	0	1046	99.83	574	10.84	5303
Chr4:13072420:13076683:+	Os_ciR9263_OS04G0298600|Chr4(+):(13203419-13203470)(13203419-13203470)(13203551-13203627)(13203701-13203834)(13203945-13204041)(13204123-13204180)(13204604-13204712)(13204809-13204932)(13205154-13205340)(13203418-13205434)(13205434-13205744)	99.398	2327	13	1	1	2326	892	3218	0	4218	54.53	4264	72.28	3218
Chr4:13074155:13076683:+	Os_ciR9263_OS04G0298600|Chr4(+):(13203419-13203470)(13203419-13203470)(13203551-13203627)(13203701-13203834)(13203945-13204041)(13204123-13204180)(13204604-13204712)(13204809-13204932)(13205154-13205340)(13203418-13205434)(13205434-13205744)	99.155	592	4	1	1	591	2627	3218	0	1064	23.33	2529	18.37	3218
Chr4:1321323:1322234:-	Os_ciR5403_OS04G0117250|Chr4(+):(1017546-1018458)(1017546-1018458)	98.904	912	10	0	1	912	913	2	0	1629	99.89	912	49.89	1826
Chr4:14116800:14117347:+	OSA_circ09573_intergenic|Chr4(+):(14089538-14090081)	98.903	547	3	1	1	547	1	544	0	974	99.64	548	99.82	544
Chr4:15727092:15730369:+	Os_ciR1977_OS04G0337201|Chr4(+):(15867326-15867413)(15867326-15867413)(15868187-15868339)(15867325-15868727)(15868727-15868889)	99.809	1567	2	1	204	1769	329	1895	0	2876	47.74	3278	82.64	1895
Chr4:15727297:15728860:+	Os_ciR1977_OS04G0337201|Chr4(+):(15867326-15867413)(15867326-15867413)(15868187-15868339)(15867325-15868727)(15868727-15868889)	99.808	1565	2	1	1	1564	331	1895	0	2872	99.94	1564	82.53	1895
Chr4:15728698:15729854:+	Os_ciR1977_OS04G0337201|Chr4(+):(15867326-15867413)(15867326-15867413)(15868187-15868339)(15867325-15868727)(15868727-15868889)	100	163	0	0	1	163	1733	1895	8.43e-81	302	14	1157	8.55	1895
Chr4:15731473:15734411:+	Os_ciR4790_other|Chr4(/):(15872775-15874442)	99.7	1668	4	1	1273	2939	1	1668	0	3051	56.69	2939	99.94	1668
Chr4:15732746:15734411:+	Os_ciR4790_other|Chr4(/):(15872775-15874442)	99.7	1667	4	1	1	1666	2	1668	0	3049	99.94	1666	99.88	1668
Chr4:16165719:16166003:+	OSA_circ04219_Os04g0343050|Chr4(-):(16289534-16289053)(16289534-16289053)	99.649	285	1	0	1	285	435	151	1.37e-147	521	99.65	285	29.46	964
Chr4:16165725:16165930:-	OSA_circ04219_Os04g0343050|Chr4(-):(16289534-16289053)(16289534-16289053)	99.515	206	1	0	1	206	224	429	7.89e-104	375	99.51	206	21.27	964
Chr4:16165725:16165953:+	OSA_circ04219_Os04g0343050|Chr4(-):(16289534-16289053)(16289534-16289053)	99.563	229	1	0	1	229	429	201	1.46e-116	418	99.56	229	23.65	964
Chr4:16165726:16165930:+	OSA_circ04219_Os04g0343050|Chr4(-):(16289534-16289053)(16289534-16289053)	99.512	205	1	0	1	205	428	224	2.82e-103	374	99.51	205	21.16	964
Chr4:16165726:16165957:-	OSA_circ04219_Os04g0343050|Chr4(-):(16289534-16289053)(16289534-16289053)	99.569	232	1	0	1	232	197	428	3.17e-118	424	99.57	232	23.96	964
Chr4:16165726:16165972:-	OSA_circ04219_Os04g0343050|Chr4(-):(16289534-16289053)(16289534-16289053)	99.595	247	1	0	1	247	182	428	1.56e-126	451	99.6	247	25.52	964
Chr4:16165726:16165994:-	OSA_circ04219_Os04g0343050|Chr4(-):(16289534-16289053)(16289534-16289053)	99.628	269	1	0	1	269	160	428	1.01e-138	492	99.63	269	27.8	964
Chr4:16528415:16528942:-	Os_ciR3901_OS04G0349401|Chr4(-):(16641487-16641601)(16641487-16641601)(16640989-16641096)(16639626-16640383)(16639360-16639544)(16639544-16641971)	98.674	528	5	1	1	528	864	339	0	935	99.81	528	14.15	3709
Chr4:16685955:16686390:-	OSA_circ04225_Os04g0352400|Chr4(-):(16815989-16815724)(16815989-16815724)(16815636-16815511)	100	128	0	0	170	297	531	658	8.76e-62	237	29.13	436	19.3	658
Chr4:16740186:16741582:-	OSA_circ11818_other|Chr4(-):(16870706-16869310)	100	1397	0	0	1	1397	1	1397	0	2580	99.93	1397	99.93	1397
Chr4:19050837:19054259:-	Os_ciR3012_OS04G0386600|Chr4(-):(18988587-18991800)(18988587-18991800)(18991800-18992011)(18990089-18990370)(18989563-18989685)(18988588-18988803)	99.942	3425	0	2	1	3423	6640	3216	0	6312	99.97	3423	47.16	7261
Chr4:19212796:19213328:+	Os_ciR5411_UTR|Chr4(/):(19150723-19151255)	100	532	0	0	1	532	2	533	0	983	99.62	533	99.62	533
Chr4:1928810:1929658:+	OSA_circ11766_other|Chr4(-):(1863735-1863565)	100	171	0	0	84	254	171	1	2.19e-85	316	20.02	849	99.42	171
Chr4:19689578:19691295:-	OSA_circ09579_intergenic|Chr4(-):(19604920-19604833)	100	88	0	0	73	160	1	88	6.21e-39	163	5.06	1718	98.86	88
Chr4:19691080:19693478:-	Os_ciR9321_LOC_Os04g32560|Chr4(/):(19605958-19606672)(19605958-19606672)	99.721	716	2	0	503	1218	716	1	0	1312	29.8	2399	50	1430
Chr4:19691721:19693478:-	Os_ciR9321_LOC_Os04g32560|Chr4(/):(19605958-19606672)(19605958-19606672)	99.721	716	2	0	503	1218	716	1	0	1312	40.67	1758	50	1430
Chr4:19786765:19791364:-	Os_ciR9323_OS04G0398800|Chr4(-):(19701487-19701662)(19701487-19701662)(19701662-19701736)(19700706-19701575)(19701575-19701736)	97.862	608	5	5	3605	4209	1459	857	0	1044	13.13	4600	41.26	1459
Chr4:19794280:19795591:-	Os_ciR4212_OS04G0398800|Chr4(-):(19705260-19708256)(19705260-19708256)(19708256-19708393)(19708020-19708118)(19707770-19707895)(19707180-19707242)(19706946-19707038)(19706254-19706364)(19705915-19706078)(19705261-19705339)	100	138	0	0	1175	1312	6132	5995	7.57e-67	255	10.44	1312	2	6867
Chr4:20002756:20004925:-	OSA_circ04259_Os04g0402100|Chr4(-):(19915436-19914307)(19915436-19914307)	99.135	1156	8	2	1015	2170	1107	2260	0	2078	53.23	2170	51.02	2260
Chr4:20002974:20003195:+	OSA_circ04260_Os04g0402100|Chr4(-):(19916451-19916382)(19916451-19916382)(19915436-19914307)	99.55	222	1	0	1	222	1052	831	1.09e-112	405	99.55	222	17.4	1270
Chr4:20136572:20136862:-	Os_ciR3387_UTR|Chr4(/):(20046112-20046214)	100	103	0	0	9	111	103	1	4.5e-48	191	35.05	291	99.03	103
Chr4:20136628:20136861:-	Os_ciR3387_UTR|Chr4(/):(20046112-20046214)	100	103	0	0	8	110	103	1	3.54e-48	191	43.59	234	99.03	103
Chr4:20136629:20136870:+	Os_ciR3387_UTR|Chr4(/):(20046112-20046214)	100	103	0	0	124	226	1	103	3.67e-48	191	42.15	242	99.03	103
Chr4:20215344:20219846:-	OSA_circ04264_Os04g0405600|Chr4(-):(20129220-20129165)(20129220-20129165)(20128312-20128205)(20127649-20127500)(20125884-20125714)(20125534-20124675)(20129220-20129165)(20128312-20128205)(20127649-20127500)(20125884-20125714)(20125534-20124764)	100	821	0	0	3683	4503	539	1359	0	1517	18.21	4503	30.86	2657
Chr4:20347412:20348735:-	OSA_circ11845_other|Chr4(-):(20242691-20241368)	100	1324	0	0	1	1324	1	1324	0	2446	99.92	1324	99.92	1324
Chr4:20357096:20361463:+	OSA_circ04267_Os04g0409600|Chr4(+):(20254118-20254167)(20254118-20254167)(20254241-20254331)(20254566-20254636)(20254885-20254983)(20255147-20255213)(20255413-20255721)	100	155	0	0	4214	4368	429	583	9.05e-76	287	3.53	4368	20.9	737
Chr4:20360014:20361463:+	OSA_circ04267_Os04g0409600|Chr4(+):(20254118-20254167)(20254118-20254167)(20254241-20254331)(20254566-20254636)(20254885-20254983)(20255147-20255213)(20255413-20255721)	100	155	0	0	1296	1450	429	583	2.97e-76	287	10.62	1450	20.9	737
Chr4:20554885:20557958:+	OSA_circ04270_Os04g0414000|Chr4(+):(20447871-20448109)(20447871-20448109)(20448603-20448699)(20448823-20448969)(20449063-20449193)(20449886-20449998)(20450070-20450133)(20450225-20450318)(20450400-20450508)(20450810-20451164)	100	239	0	0	1	239	1	239	1.28e-122	442	7.74	3074	14.99	1588
Chr4:20556900:20557958:+	OSA_circ04270_Os04g0414000|Chr4(+):(20447871-20448109)(20447871-20448109)(20448603-20448699)(20448823-20448969)(20449063-20449193)(20449886-20449998)(20450070-20450133)(20450225-20450318)(20450400-20450508)(20450810-20451164)	99.259	135	1	0	925	1059	1234	1368	1.32e-63	244	12.65	1059	8.44	1588
Chr4:2060414:2063144:-	OSA_circ04141_Os04g0131900|Chr4(-):(1996835-1996654)(1996835-1996654)(1995892-1995650)(1995508-1995397)(1995302-1995132)	97.2	250	6	1	942	1190	363	612	1.48e-116	422	9.08	2731	27.98	890
Chr4:21286316:21288282:+	Os_ciR9341_OS04G0429800|Chr4(+):(21313321-21313465)(21313321-21313465)(21313689-21313808)(21313905-21314039)(21314147-21314208)(21314449-21314524)(21315200-21315301)(21315376-21315492)(21316047-21316105)(21316571-21316745)(21316877-21317011)(21317091-21317189)(21317330-21317438)(21313320-21317583)(21317583-21317695)	99.192	1981	2	2	1	1967	1481	3461	0	3557	99.95	1967	33.81	5856
Chr4:21636957:21639008:-	OSA_circ04298_Os04g0434800|Chr4(-):(21623699-21623595)(21623699-21623595)(21623394-21622953)	100	107	0	0	1946	2052	104	210	2.04e-49	198	5.17	2052	16.26	652
Chr4:21667017:21669769:+	Os_ciR1369_intergenic|Chr4(/):(21653642-21655709)	100	2067	0	0	1	2067	2	2068	0	3818	75.05	2753	99.9	2068
Chr4:219337:220204:-	OSA_circ04129_Os04g0102700|Chr4(-):(194383-194193)(194383-194193)(194100-193971)(193832-193755)(193663-193516)	100	193	0	0	1	193	192	384	1.32e-97	357	22.12	868	26.02	738
Chr4:22016700:22017707:+	Os_ciR5419_OS04G0442000|Chr4(+):(22008852-22008942)(22008852-22008942)(22009079-22009243)(22009568-22009687)(22008851-22009775)(22009775-22009859)	99.703	1009	2	1	1	1008	469	1477	0	1845	99.9	1008	68.25	1477
Chr4:22032181:22034583:+	OSA_circ11855_other|Chr4(+):(22024210-22026613)	98.302	2414	20	4	1	2403	1	2404	0	4211	99.96	2403	99.96	2404
Chr4:22122600:22124250:+	Os_ciR4807_OS04G0443500|Chr4(+):(22090737-22090831)(22090737-22090831)(22090954-22091004)(22091522-22091602)(22092315-22092387)(22092713-22092790)(22090736-22092880)(22092880-22093051)	100	1651	0	0	1	1651	475	2125	0	3049	99.94	1651	59.14	2790
Chr4:22512058:22513602:+	OSA_circ04317_Os04g0449900|Chr4(+):(22415879-22416332)(22415879-22416332)(22416969-22417024)(22417108-22417238)(22417327-22417423)	100	457	0	0	1	457	1	457	0	845	29.51	1545	38.26	1192
Chr4:22682794:22685873:+	OSA_circ00729_EPlOSAG00000041278|Chr1(-):(17621409-17621248)(17621409-17621248)	92.308	156	12	0	2447	2602	4	159	1.82e-56	222	5.03	3080	47.84	324
Chr4:23006389:23006607:-	OSA_circ04335_Os04g0459500|Chr4(+):(22937552-22938104)(22937552-22938104)	100	219	0	0	1	219	451	233	1.08e-112	405	99.54	219	19.71	1106
Chr4:23173870:23174722:+	Os_ciR1978_OS04G0462500|Chr4(+):(23104448-23105264)(23104448-23105264)(23105264-23105665)(23105345-23105423)(23104813-23105543)(23105543-23105665)	99.766	854	0	2	1	853	1184	2036	0	1565	99.88	853	28.7	2969
Chr4:23347648:23348047:+	OSA_circ04358_Os04g0465600|Chr4(+):(23278475-23278740)(23278475-23278740)(23278884-23279374)	100	226	0	0	1	226	308	533	2.66e-116	418	56.25	400	21.99	1023
Chr4:23347648:23348074:-	OSA_circ04358_Os04g0465600|Chr4(+):(23278475-23278740)(23278475-23278740)(23278884-23279374)	100	226	0	0	202	427	533	308	2.85e-116	418	52.69	427	21.99	1023
Chr4:23347655:23348053:-	OSA_circ04358_Os04g0465600|Chr4(+):(23278475-23278740)(23278475-23278740)(23278884-23279374)	100	219	0	0	181	399	533	315	2.07e-112	405	54.64	399	21.31	1023
Chr4:23347655:23348074:+	OSA_circ04358_Os04g0465600|Chr4(+):(23278475-23278740)(23278475-23278740)(23278884-23279374)	100	219	0	0	1	219	315	533	2.18e-112	405	51.9	420	21.31	1023
Chr4:23347764:23348281:-	OSA_circ04358_Os04g0465600|Chr4(+):(23278475-23278740)(23278475-23278740)(23278884-23279374)	100	270	0	0	1	270	798	529	1.21e-140	499	51.93	518	26.3	1023
Chr4:23384517:23387098:+	Os_ciR9381_OS04G0466600|Chr4(+):(23317108-23317163)(23317108-23317163)(23317278-23317356)(23317445-23317579)(23317688-23317923)(23317018-23318019)(23318019-23318171)	100	780	0	0	1803	2582	559	1338	0	1441	30.17	2582	45.37	1717
Chr4:23384517:23387476:+	Os_ciR9381_OS04G0466600|Chr4(+):(23317108-23317163)(23317108-23317163)(23317278-23317356)(23317445-23317579)(23317688-23317923)(23317018-23318019)(23318019-23318171)	99.914	1159	0	1	1803	2960	559	1717	0	2134	39.09	2960	67.44	1717
Chr4:23388244:23389634:-	OSA_circ04360_Os04g0466700|Chr4(-):(23320329-23320006)(23320329-23320006)(23319695-23319542)(23319447-23319272)	100	325	0	0	1	325	1	325	8.95e-171	601	23.29	1391	33.13	978
Chr4:23388577:23389634:-	OSA_circ04360_Os04g0466700|Chr4(-):(23320329-23320006)(23320329-23320006)(23319695-23319542)(23319447-23319272)	100	325	0	0	1	325	1	325	6.77e-171	601	30.62	1058	33.13	978
Chr4:23389311:23392798:-	OSA_circ04360_Os04g0466700|Chr4(-):(23320329-23320006)(23320329-23320006)(23319695-23319542)(23319447-23319272)	100	325	0	0	3164	3488	324	648	2.27e-170	601	9.29	3488	33.13	978
Chr4:23620270:23625554:-	OSA_circ11881_other|Chr4(+):(23556647-23557257)	99.673	611	2	0	2016	2626	611	1	0	1118	11.54	5285	99.84	611
Chr4:23683987:23684545:+	OSA_circ11882_other|Chr4(+):(23617308-23617866)	99.642	559	2	0	1	559	1	559	0	1022	99.82	559	99.82	559
Chr4:23938726:23940711:-	OSA_circ11903_other|Chr4(+):(23832597-23832707)	100	111	0	0	331	441	111	1	1.18e-51	206	5.54	1986	99.1	111
Chr4:23939093:23940711:-	OSA_circ11903_other|Chr4(+):(23832597-23832707)	100	111	0	0	331	441	111	1	9.57e-52	206	6.79	1619	99.1	111
Chr4:24031506:24032285:-	OSA_circ04367_Os04g0479100|Chr4(-):(23962151-23961612)(23962151-23961612)	99.259	540	4	0	1	540	1	540	0	976	69.1	780	49.91	1080
Chr4:24085061:24085947:+	Os_ciR9395_OS04G0480400|Chr4(+):(24027276-24027373)(24027276-24027373)(24027275-24027872)(24027872-24028162)	99.662	888	2	1	1	887	198	1085	0	1622	99.89	887	81.75	1085
Chr4:24085061:24086534:+	Os_ciR9395_OS04G0480400|Chr4(+):(24027276-24027373)(24027276-24027373)(24027275-24027872)(24027872-24028162)	99.662	888	2	1	1	887	198	1085	0	1622	60.11	1474	81.75	1085
Chr4:24329595:24330246:+	OSA_circ04378_Os04g0485300|Chr4(+):(24264211-24264359)(24264211-24264359)(24264445-24264513)(24264838-24264896)(24265362-24265754)(24265885-24266032)	100	150	0	0	349	498	149	298	7.88e-74	278	22.85	652	15.41	967
Chr4:24501954:24505175:-	Os_ciR9411_OS04G0489100|Chr4(-):(24438206-24438936)(24438206-24438936)(24438936-24439074)(24438393-24438612)(24438207-24438307)	99.77	871	0	2	1	870	1601	732	0	1596	26.97	3222	45.21	1922
Chr4:24563718:24567524:+	OSA_circ04386_Os04g0490100|Chr4(+):(24484813-24484945)(24484813-24484945)(24485620-24485808)(24485908-24485982)(24486991-24487117)(24487726-24487834)(24487918-24487992)(24488148-24488258)(24488511-24488727)	100	193	0	0	801	993	264	456	5.92e-97	357	5.04	3807	16.42	1169
Chr4:24565890:24567524:+	OSA_circ04387_Os04g0490100|Chr4(+):(24486991-24487117)(24486991-24487117)(24487726-24487834)(24487918-24487992)(24488148-24488258)(24488511-24488727)	100	129	0	0	1	129	1	129	9.53e-62	239	7.83	1635	16.71	766
Chr4:24565890:24569412:+	OSA_circ04387_Os04g0490100|Chr4(+):(24486991-24487117)(24486991-24487117)(24487726-24487834)(24487918-24487992)(24488148-24488258)(24488511-24488727)	99.539	217	1	0	1521	1737	550	766	1.16e-108	396	6.13	3523	28.2	766
Chr4:24593838:24594693:-	Os_ciR9416_OS04G0490600|Chr4(-):(24516485-24520619)(24516485-24520619)(24520619-24520882)(24520386-24520502)(24520061-24520117)(24519699-24519776)(24519187-24519231)(24519001-24519060)(24518355-24518477)(24518162-24518239)(24517908-24517977)(24517234-24517304)(24516970-24517103)(24516806-24516882)(24516638-24516686)(24516486-24516549)	99.65	856	3	0	1	856	857	2	0	1565	99.88	856	8.95	9557
Chr4:24596353:24597469:-	Os_ciR9416_OS04G0490600|Chr4(-):(24516485-24520619)(24516485-24520619)(24520619-24520882)(24520386-24520502)(24520061-24520117)(24519699-24519776)(24519187-24519231)(24519001-24519060)(24518355-24518477)(24518162-24518239)(24517908-24517977)(24517234-24517304)(24516970-24517103)(24516806-24516882)(24516638-24516686)(24516486-24516549)	99.91	1117	1	0	1	1117	3633	2517	0	2058	99.91	1117	11.68	9557
Chr4:24647672:24648157:-	OSA_circ04391_Os04g0491700|Chr4(-):(24570198-24569863)(24570198-24569863)(24568860-24568753)	100	338	0	0	149	486	335	672	1.8e-178	625	69.34	486	43.21	780
Chr4:24665389:24666886:+	OSA_circ11915_other|Chr4(+):(24584175-24585671)	99.666	1498	4	1	1	1498	1	1497	0	2737	99.93	1498	99.93	1497
Chr4:24665389:24669042:+	OSA_circ11915_other|Chr4(+):(24584175-24585671)	99.666	1498	4	1	1	1498	1	1497	0	2737	40.97	3654	99.93	1497
Chr4:24665389:24669042:-	OSA_circ11915_other|Chr4(+):(24584175-24585671)	99.666	1498	4	1	2157	3654	1497	1	0	2737	40.97	3654	99.93	1497
Chr4:24665400:24669042:+	OSA_circ11915_other|Chr4(+):(24584175-24585671)	99.664	1487	4	1	1	1487	12	1497	0	2717	40.79	3643	99.2	1497
Chr4:24666887:24667197:+	Os_ciR9419_OS04G0492100|Chr4(+):(24585318-24585408)(24585318-24585408)(24585499-24585671)(24586009-24586113)(24586186-24586274)(24585317-24586559)(24586559-24586666)	99.042	313	1	2	1	311	905	1217	3.2e-159	560	99.68	311	16.42	1900
Chr4:24667966:24668651:+	Os_ciR9420_OS04G0492100|Chr4(+):(24586559-24586666)(24586559-24586666)(24586753-24586843)(24586933-24587022)(24587150-24587197)(24586558-24587367)(24587367-24587438)	99.709	687	1	1	1	686	641	1327	0	1256	99.85	686	51.7	1327
Chr4:24667966:24668651:-	Os_ciR9420_OS04G0492100|Chr4(+):(24586559-24586666)(24586559-24586666)(24586753-24586843)(24586933-24587022)(24587150-24587197)(24586558-24587367)(24587367-24587438)	99.709	687	1	1	1	686	1327	641	0	1256	99.85	686	51.7	1327
Chr4:24678584:24679867:+	Os_ciR3022_OS04G0492300|Chr4(+):(24597384-24597597)(24597384-24597597)(24597960-24598053)(24597383-24598433)(24598433-24598667)	99.844	1285	1	1	1	1284	524	1808	0	2361	99.92	1284	71.02	1808
Chr4:24963277:24966406:-	OSA_circ04399_Os04g0496800|Chr4(-):(24852872-24852237)(24852872-24852237)(24852122-24851810)(24851713-24851567)(24851459-24851371)(24851291-24851199)	99.843	637	1	0	1	637	1	637	0	1171	20.32	3130	33.23	1914
Chr4:25070740:25071814:-	OSA_circ04416_Os04g0499300|Chr4(-):(24948920-24948570)(24948920-24948570)(24948497-24948249)(24948593-24948570)(24948497-24948249)	98.889	360	4	0	396	755	344	703	0	643	33.4	1075	29.33	1224
Chr4:25070740:25073716:-	OSA_circ04416_Os04g0499300|Chr4(-):(24948920-24948570)(24948920-24948570)(24948497-24948249)(24948593-24948570)(24948497-24948249)	98.889	360	4	0	2298	2657	344	703	0	643	12.06	2977	29.33	1224
Chr4:25072367:25073716:-	OSA_circ04417_Os04g0499300|Chr4(-):(24950125-24949904)(24950125-24949904)	100	226	0	0	1125	1350	219	444	9.39e-116	418	16.67	1350	50.68	444
Chr4:25231578:25232288:+	Os_ciR5430_OS04G0502900|Chr4(+):(25112072-25112139)(25112072-25112139)(25112228-25112451)(25112699-25112782)(25112071-25113363)(25113363-25113576)	99.719	711	2	0	1	711	446	1156	0	1303	99.86	711	36.39	1951
Chr4:25491843:25492828:-	Os_ciR5431_OS04G0507500|Chr4(-):(25359167-25359789)(25359167-25359789)(25359789-25359944)(25359632-25359694)(25359470-25359538)	99.872	780	0	1	1	779	1402	623	0	1434	78.9	986	50.78	1534
Chr4:26043911:26048027:-	OSA_circ04441_Os04g0518200|Chr4(-):(25913708-25912196)(25913708-25912196)(25911718-25911126)	100	1514	0	0	1	1514	1	1514	0	2796	36.75	4117	41.81	3619
Chr4:26045963:26048027:-	OSA_circ04441_Os04g0518200|Chr4(-):(25913708-25912196)(25913708-25912196)(25911718-25911126)	100	1514	0	0	1	1514	1	1514	0	2796	73.27	2065	41.81	3619
Chr4:26165563:26168318:-	OSA_circ04442_Os04g0519925|Chr4(-):(26031203-26031047)(26031203-26031047)	100	161	0	0	2596	2756	154	314	2.63e-79	298	5.81	2756	50.96	314
Chr4:26226583:26230022:+	Os_ciR9464_other|Chr4(/):(26091986-26095427)	99.971	3441	0	1	1	3440	2	3442	0	6348	99.97	3440	99.94	3442
Chr4:26226583:26230022:-	Os_ciR9464_other|Chr4(/):(26091986-26095427)	99.971	3441	0	1	1	3440	3442	2	0	6348	99.97	3440	99.94	3442
Chr4:26435858:26438273:+	Os_ciR4823_OS04G0525900|Chr4(+):(26302352-26302427)(26302352-26302427)(26302351-26302995)(26302995-26303054)	99.858	705	0	1	213	916	153	857	0	1295	29.1	2416	82.15	857
Chr4:26514219:26514918:+	OSA_circ11935_other|Chr4(+):(26380136-26380835)	100	700	0	0	1	700	1	700	0	1293	99.86	700	99.86	700
Chr4:26653180:26653486:+	OSA_circ04452_Os04g0530100|Chr4(+):(26518761-26519246)(26518761-26519246)(26519775-26519920)	100	307	0	0	1	307	180	486	1.88e-161	568	99.67	307	27.37	1118
Chr4:26653180:26654160:+	OSA_circ04452_Os04g0530100|Chr4(+):(26518761-26519246)(26518761-26519246)(26519775-26519920)	100	307	0	0	1	307	180	486	6.35e-161	568	31.19	981	27.37	1118
Chr4:26667813:26669882:-	Os_ciR9476_intronic|Chr4(/):(26535566-26535667)	100	102	0	0	62	163	102	1	1.24e-46	189	4.88	2070	99.02	102
Chr4:26701180:26703325:+	Os_ciR9477_OS04G0531300|Chr4(+):(26566506-26566611)(26566506-26566611)(26567030-26567168)(26567402-26567510)(26567595-26567731)(26568175-26568311)(26568749-26568855)(26566505-26569048)(26569048-26569175)	99.953	2147	0	1	1	2146	1367	3513	0	3958	99.95	2146	61.09	3513
Chr4:26889167:26889869:-	Os_ciR9479_OS04G0535400|Chr4(-):(26754686-26755313)(26754686-26755313)(26755313-26755389)(26755149-26755215)(26754886-26754963)(26754463-26754793)(26754793-26755389)	99.858	704	0	1	1	703	1333	630	0	1293	99.86	703	29.22	2406
Chr4:27179549:27183508:-	OSA_circ04468_Os04g0540500|Chr4(-):(27043044-27039304)(27043044-27039304)(27038618-27038589)(27037911-27037870)(27037166-27036121)(27036002-27035978)(27035858-27035636)	100	1051	0	0	2562	3612	7551	8601	0	1941	26.52	3960	11.87	8848
Chr4:27179755:27183508:-	OSA_circ04468_Os04g0540500|Chr4(-):(27043044-27039304)(27043044-27039304)(27038618-27038589)(27037911-27037870)(27037166-27036121)(27036002-27035978)(27035858-27035636)	100	1051	0	0	2562	3612	7551	8601	0	1941	27.97	3754	11.87	8848
Chr4:27422359:27423071:-	Os_ciR9486_OS04G0544900|Chr4(-):(27276494-27279571)(27276494-27279571)(27279571-27279642)(27278948-27279011)(27278746-27278849)(27278125-27278196)(27277691-27277777)(27277544-27277611)(27277138-27277206)(27276951-27277033)(27276641-27276731)(27276495-27276560)	99.439	713	3	1	1	713	713	2	0	1293	99.86	713	10.26	6932
Chr4:27422506:27424061:-	Os_ciR9486_OS04G0544900|Chr4(-):(27276494-27279571)(27276494-27279571)(27279571-27279642)(27278948-27279011)(27278746-27278849)(27278125-27278196)(27277691-27277777)(27277544-27277611)(27277138-27277206)(27276951-27277033)(27276641-27276731)(27276495-27276560)	99.422	1556	9	0	1	1556	1703	148	0	2824	99.94	1556	22.43	6932
Chr4:27422816:27424876:-	Os_ciR9486_OS04G0544900|Chr4(-):(27276494-27279571)(27276494-27279571)(27279571-27279642)(27278948-27279011)(27278746-27278849)(27278125-27278196)(27277691-27277777)(27277544-27277611)(27277138-27277206)(27276951-27277033)(27276641-27276731)(27276495-27276560)	99.66	2061	7	0	1	2061	2518	458	0	3768	99.95	2061	29.72	6932
Chr4:27686129:27686757:-	OSA_circ04477_Os04g0550400|Chr4(-):(27557039-27556815)(27557039-27556815)(27556578-27556411)	99.556	225	1	0	1	225	1	225	7.17e-114	411	35.61	629	36.25	618
Chr4:27686129:27687634:-	OSA_circ04477_Os04g0550400|Chr4(-):(27557039-27556815)(27557039-27556815)(27556578-27556411)	99.558	226	1	0	877	1102	225	450	4.88e-114	412	14.94	1506	36.41	618
Chr4:28151046:28155431:+	OSA_circ04488_Os04g0558400|Chr4(+):(27986069-27986194)(27986069-27986194)(27986573-27986648)(27987157-27987246)(27987642-27987754)	99.254	134	1	0	1692	1825	121	254	1.99e-62	243	3.03	4386	25.05	531
Chr4:28559862:28560841:+	Os_ciR3925_LOC_Os04g47830|Chr4(/):(28384150-28386846)(28384150-28386846)	100	980	0	0	1	980	2	981	0	1810	99.9	980	18.15	5394
Chr4:28584536:28585329:-	OSA_circ04510_Os04g0566400|Chr4(+):(28408910-28409862)(28408910-28409862)(28411201-28411606)	99.844	640	0	1	1	639	640	1	0	1175	80.35	794	27.64	2312
Chr4:28584556:28585346:-	OSA_circ04510_Os04g0566400|Chr4(+):(28408910-28409862)(28408910-28409862)(28411201-28411606)	99.696	657	1	1	1	656	657	1	0	1201	82.81	791	28.37	2312
Chr4:28584715:28585252:+	OSA_circ04510_Os04g0566400|Chr4(+):(28408910-28409862)(28408910-28409862)(28411201-28411606)	99.814	539	0	1	1	538	25	563	0	989	99.81	538	23.27	2312
Chr4:28585292:28585648:+	OSA_circ04510_Os04g0566400|Chr4(+):(28408910-28409862)(28408910-28409862)(28411201-28411606)	98.039	357	1	1	1	357	603	953	7.81e-176	616	99.72	357	15.14	2312
Chr4:28585295:28585651:-	OSA_circ04510_Os04g0566400|Chr4(+):(28408910-28409862)(28408910-28409862)(28411201-28411606)	98.039	357	1	1	1	357	1909	1559	7.81e-176	616	99.72	357	15.14	2312
Chr4:28585295:28587392:+	OSA_circ04509_Os04g0566400|Chr4(+):(28408910-28409862)(28408910-28409862)(28409515-28410801)	99.304	1293	3	1	1	1293	1907	3193	0	2333	61.58	2098	40.28	3193
Chr4:28585295:28587392:-	OSA_circ04509_Os04g0566400|Chr4(+):(28408910-28409862)(28408910-28409862)(28409515-28410801)	99.304	1293	3	1	806	2098	3193	1907	0	2333	61.58	2098	40.28	3193
Chr4:28586990:28587392:+	OSA_circ04510_Os04g0566400|Chr4(+):(28408910-28409862)(28408910-28409862)(28411201-28411606)	99.007	403	4	0	1	403	1910	2312	0	723	99.75	403	17.39	2312
Chr4:28586990:28587392:-	OSA_circ04510_Os04g0566400|Chr4(+):(28408910-28409862)(28408910-28409862)(28411201-28411606)	99.007	403	4	0	1	403	2312	1910	0	723	99.75	403	17.39	2312
Chr4:28606732:28609175:-	OSA_circ04516_Os04g0566500|Chr4(-):(28433385-28432598)(28433385-28432598)	99.492	788	4	0	1	788	1	788	0	1434	32.2	2444	49.94	1576
Chr4:28607868:28608311:-	Os_ciR9512_OS04G0566500|Chr4(-):(28432077-28432301)(28432077-28432301)(28432301-28432521)(28432078-28432227)	99.551	445	1	1	1	444	671	227	0	809	99.77	444	54.08	821
Chr4:28775365:28775967:-	Os_ciR3926_OS04G0568800|Chr4(-):(28583758-28586169)(28583758-28586169)(28586169-28586261)(28584733-28584819)(28584454-28584639)(28583461-28584369)(28584369-28586261)	99.834	603	1	0	1	603	1062	460	0	1109	99.83	603	7.53	7992
Chr4:28872458:28872761:-	OSA_circ04520_Os04g0570800|Chr4(-):(28725625-28725322)(28725625-28725322)	100	304	0	0	1	304	1	304	8.68e-160	562	99.67	304	49.84	608
Chr4:29404635:29408568:+	Os_ciR2964_OS03G0711300|Chr3(-):(28710192-28714997)(28710192-28714997)(28714997-28715411)(28714126-28714200)(28714006-28714050)(28713714-28713788)(28712588-28712675)(28712334-28712443)(28710966-28711061)(28710193-28710259)	92.275	233	18	0	3031	3263	386	154	3.71e-89	331	5.9	3934	2.19	10583
Chr4:29404635:29409132:+	Os_ciR2964_OS03G0711300|Chr3(-):(28710192-28714997)(28710192-28714997)(28714997-28715411)(28714126-28714200)(28714006-28714050)(28713714-28713788)(28712588-28712675)(28712334-28712443)(28710966-28711061)(28710193-28710259)	92.275	233	18	0	3031	3263	386	154	4.24e-89	331	5.16	4498	2.19	10583
Chr4:29404635:29409796:+	Os_ciR2964_OS03G0711300|Chr3(-):(28710192-28714997)(28710192-28714997)(28714997-28715411)(28714126-28714200)(28714006-28714050)(28713714-28713788)(28712588-28712675)(28712334-28712443)(28710966-28711061)(28710193-28710259)	92.275	233	18	0	3031	3263	386	154	4.87e-89	331	4.49	5162	2.19	10583
Chr4:29404635:29409885:+	Os_ciR2964_OS03G0711300|Chr3(-):(28710192-28714997)(28710192-28714997)(28714997-28715411)(28714126-28714200)(28714006-28714050)(28713714-28713788)(28712588-28712675)(28712334-28712443)(28710966-28711061)(28710193-28710259)	92.275	233	18	0	3031	3263	386	154	4.96e-89	331	4.42	5251	2.19	10583
Chr4:29407193:29409821:+	Os_ciR2964_OS03G0711300|Chr3(-):(28710192-28714997)(28710192-28714997)(28714997-28715411)(28714126-28714200)(28714006-28714050)(28713714-28713788)(28712588-28712675)(28712334-28712443)(28710966-28711061)(28710193-28710259)	92.275	233	18	0	473	705	386	154	2.47e-89	331	8.82	2629	2.19	10583
Chr4:29407193:29409885:+	Os_ciR2964_OS03G0711300|Chr3(-):(28710192-28714997)(28710192-28714997)(28714997-28715411)(28714126-28714200)(28714006-28714050)(28713714-28713788)(28712588-28712675)(28712334-28712443)(28710966-28711061)(28710193-28710259)	92.275	233	18	0	473	705	386	154	2.53e-89	331	8.61	2693	2.19	10583
Chr4:30314962:30315340:-	OSA_circ04545_Os04g0592700|Chr4(-):(29982821-29982691)(29982821-29982691)(29982617-29982443)	100	180	0	0	200	379	258	437	9.36e-91	333	47.23	379	40.96	437
Chr4:30315210:30316307:-	OSA_circ04545_Os04g0592700|Chr4(-):(29982821-29982691)(29982821-29982691)(29982617-29982443)	100	137	0	0	962	1098	126	262	2.27e-66	254	12.39	1098	31.12	437
Chr4:30600457:30601297:-	OSA_circ04549_Os04g0599100|Chr4(-):(30226498-30224488)(30226498-30224488)	100	115	0	0	727	841	1	115	2.93e-54	213	13.56	841	2.83	4022
Chr4:30781288:30782173:-	Os_ciR3929_intronic|Chr4(/):(30419622-30420050)	100	429	0	0	332	760	429	1	0	793	48.31	886	99.77	429
Chr4:30798824:30799281:+	OSA_circ11963_other|Chr4(+):(30437032-30437489)	100	458	0	0	1	458	1	458	0	846	99.78	458	99.78	458
Chr4:30950073:30951270:+	OSA_circ04555_Os04g0605900|Chr4(+):(30600133-30600312)(30600133-30600312)	100	180	0	0	1	180	1	180	3.1e-90	333	14.94	1198	49.72	360
Chr4:30982688:30985140:-	OSA_circ09599_intergenic|Chr4(-):(30635258-30632809)	99.837	2453	1	2	1	2453	1	2450	0	4505	99.96	2453	99.96	2450
Chr4:30982688:30985149:+	OSA_circ09599_intergenic|Chr4(-):(30635258-30632809)	99.837	2453	1	2	1	2453	2450	1	0	4505	99.59	2462	99.96	2450
Chr4:31220459:31231887:-	Os_ciR9552_OS04G0609700|Chr4(-):(30888478-30899837)(30888478-30899837)(30899837-30899907)(30899220-30899389)(30899042-30899135)(30898177-30898274)(30897962-30898097)(30897763-30897869)(30897072-30897167)(30896911-30896998)(30896706-30896823)(30896504-30896615)(30896311-30896434)(30896151-30896228)(30895891-30896009)(30895375-30895428)(30895096-30895198)(30889833-30889961)(30889012-30889123)(30888…	99.93	11430	7	1	1	11429	22791	11362	0	21062	99.99	11429	31.5	36282
Chr4:31227076:31231887:-	Os_ciR9552_OS04G0609700|Chr4(-):(30888478-30899837)(30888478-30899837)(30899837-30899907)(30899220-30899389)(30899042-30899135)(30898177-30898274)(30897962-30898097)(30897763-30897869)(30897072-30897167)(30896911-30896998)(30896706-30896823)(30896504-30896615)(30896311-30896434)(30896151-30896228)(30895891-30896009)(30895375-30895428)(30895096-30895198)(30889833-30889961)(30889012-30889123)(30888…	99.958	4812	2	0	1	4812	36282	31471	0	8876	99.98	4812	13.26	36282
Chr4:31234149:31236537:-	Os_ciR9554_other|Chr4(/):(30902153-30904542)	100	2389	0	0	1	2389	2390	2	0	4412	99.96	2389	99.92	2390
Chr4:31401814:31403193:-	OSA_circ04566_Os04g0612600|Chr4(-):(31067432-31067281)(31067432-31067281)(31066702-31066567)(31066439-31066284)(31066133-31066054)	100	157	0	0	994	1150	441	597	2.18e-77	291	11.3	1380	23.08	676
Chr4:31776605:31778012:-	Os_ciR9573_OS04G0618500|Chr4(-):(31414252-31416002)(31414252-31416002)(31416002-31416143)(31414880-31414947)(31414704-31414788)(31414461-31414619)(31414253-31414390)	99.283	279	2	0	1	279	2029	1751	7.31e-142	505	19.74	1408	6.79	4094
Chr4:31776605:31778058:-	Os_ciR9573_OS04G0618500|Chr4(-):(31414252-31416002)(31414252-31416002)(31416002-31416143)(31414880-31414947)(31414704-31414788)(31414461-31414619)(31414253-31414390)	99.385	325	2	0	1	325	2075	1751	2.03e-167	590	22.28	1454	7.91	4094
Chr4:31776605:31778430:-	Os_ciR9573_OS04G0618500|Chr4(-):(31414252-31416002)(31414252-31416002)(31416002-31416143)(31414880-31414947)(31414704-31414788)(31414461-31414619)(31414253-31414390)	99.426	697	4	0	1	697	2447	1751	0	1266	38.12	1826	17	4094
Chr4:31915288:31917662:+	OSA_circ04579_Os04g0620700|Chr4(+):(31547089-31547319)(31547089-31547319)(31547142-31547319)	99.138	232	2	0	1206	1437	1	232	1.66e-115	418	9.73	2375	36.09	640
Chr4:32723974:32724917:-	Os_ciR9599_OS04G0636600|Chr4(-):(32371470-32375053)(32371470-32375053)(32375053-32375136)(32374769-32374924)(32374464-32374539)(32373807-32373899)(32373595-32373714)(32372117-32372194)(32371825-32372004)(32371471-32371572)	99.261	947	2	3	1	944	3070	2126	0	1705	99.89	944	11.72	8057
Chr4:32874482:32877849:+	OSA_circ04618_Os04g0640500|Chr4(+):(32579726-32579833)(32579726-32579833)(32579935-32579976)(32580480-32580662)(32581024-32581143)(32581273-32581634)	100	185	0	0	2450	2634	257	441	1.47e-92	342	5.46	3368	19.93	923
Chr4:32908352:32909738:+	OSA_circ04622_Os04g0641000|Chr4(+):(32611615-32612219)(32611615-32612219)(32612794-32613000)(32613779-32614659)	100	607	0	0	1	607	606	1212	0	1122	43.69	1387	26.37	2298
Chr4:33313630:33315401:+	OSA_circ04640_Os04g0648800|Chr4(+):(33025955-33026095)(33025955-33026095)	100	143	0	0	1630	1772	140	282	1.71e-69	265	8.01	1772	50.35	282
Chr4:33316502:33316796:+	Os_ciR3942_OS04G0648800|Chr4(+):(33027198-33027275)(33027198-33027275)(33027197-33027349)(33027349-33027492)	99.324	296	1	1	1	295	158	453	1.83e-151	534	99.66	295	65.12	453
Chr4:33436688:33439623:-	OSA_circ04650_Os04g0650700|Chr4(+):(33163780-33164510)(33163780-33164510)	98.997	698	7	0	1	698	1428	731	0	1251	23.74	2936	47.67	1462
Chr4:33827052:33829594:+	Os_ciR9652_OS04G0658000|Chr4(+):(33560233-33560307)(33560233-33560307)(33560693-33560749)(33560841-33561001)(33561160-33561300)(33561550-33561652)(33560232-33561741)(33561741-33561840)	99.69	1611	3	2	563	2171	612	2222	0	2946	63.23	2543	72.46	2222
Chr4:33842786:33845572:-	Os_ciR9654_OS04G0658300|Chr4(-):(33578314-33578376)(33578314-33578376)(33578081-33578194)(33577870-33577931)(33577274-33577328)(33576811-33577012)(33576568-33576674)	100	205	0	0	1184	1388	561	357	9.23e-104	379	7.32	2787	30.63	666
Chr4:33909806:33911264:-	Os_ciR2072_OS04G0659500|Chr4(-):(33651055-33652507)(33651055-33652507)(33652507-33652514)(33651913-33652011)(33651667-33651822)(33651227-33651313)(33651056-33651147)	99.726	1460	3	1	1	1459	2914	1455	0	2673	99.93	1459	43.58	3348
Chr4:34047374:34049122:+	Os_ciR3040_OS04G0661950|Chr4(-):(33778099-33779067)(33778099-33779067)(33779067-33779206)(33778275-33778441)(33778088-33778191)(33778191-33779206)	99.82	1109	1	1	1	1108	971	2079	0	2036	63.29	1749	32.93	3365
Chr4:34110648:34113810:+	Os_ciR9663_other|Chr4(/):(33843972-33844143)	100	172	0	0	2227	2398	1	172	2.32e-85	318	5.41	3163	99.42	172
Chr4:34364006:34365466:+	OSA_circ04695_Os04g0667800|Chr4(-):(34089241-34088171)(34089241-34088171)	100	167	0	0	1	167	167	1	6.39e-83	309	11.36	1461	7.75	2142
Chr4:34492414:34493992:+	OSA_circ04702_Os04g0670800|Chr4(+):(34219237-34219380)(34219237-34219380)	100	146	0	0	1178	1323	1	146	3.26e-71	270	9.18	1579	50.35	288
Chr4:34543423:34544322:-	OSA_circ00729_EPlOSAG00000041278|Chr1(-):(17621409-17621248)(17621409-17621248)	95.455	154	7	0	379	532	158	5	3.09e-64	246	17	900	47.22	324
Chr4:34734871:34736113:-	Os_ciR3045_intronic|Chr4(/):(34463085-34463193)	100	109	0	0	220	328	109	1	9.46e-51	202	8.69	1243	99.08	109
Chr4:34979956:34980626:+	Os_ciR1817_OS04G0679800|Chr4(+):(34714767-34715662)(34714767-34715662)(34715662-34716007)(34715337-34715771)(34715771-34716007)	99.702	672	0	2	1	671	1468	2138	0	1229	99.85	671	23.84	2810
Chr4:34991005:34994940:+	Os_ciR9681_OS04G0680000|Chr4(+):(34726431-34726499)(34726431-34726499)(34726989-34727082)(34727234-34727334)(34727825-34727870)(34727956-34728015)(34726410-34728113)(34728113-34728181)	99.829	1752	2	1	1	1751	461	2212	0	3217	44.46	3936	79.16	2212
Chr4:35232966:35233227:+	OSA_circ04730_Os04g0683900|Chr4(-):(34922747-34922338)(34922747-34922338)	99.618	262	1	0	1	262	284	23	7.64e-135	479	99.62	262	31.83	820
Chr4:35254420:35256900:+	OSA_circ04731_Os04g0684200|Chr4(+):(34943913-34944133)(34943913-34944133)(34944934-34945067)(34945517-34945650)(34945730-34945835)(34946313-34946398)(34946824-34947012)(34947339-34947503)	99.55	222	1	0	1	222	222	443	1.35e-111	405	8.91	2481	17.6	1256
Chr4:35277868:35278751:+	OSA_circ04734_Os04g0684500|Chr4(+):(34963882-34964682)(34963882-34964682)(34965141-34965270)	99.338	302	2	0	1	302	506	807	7.44e-155	547	34.05	884	17.38	1732
Chr4:35278622:35280033:+	OSA_circ04736_Os04g0684500|Chr4(+):(34965141-34965270)(34965141-34965270)(34965553-34966137)(34966320-34966553)(34969678-34969807)	99.831	590	1	0	407	996	256	845	0	1085	41.71	1412	48.72	1209
Chr4:35305167:35305903:-	OSA_circ04737_Os04g0685100|Chr4(-):(34993862-34993811)(34993862-34993811)(34993691-34993563)(34993243-34993126)(34992970-34992784)(34992690-34992577)(34992464-34992137)	100	131	0	0	170	300	103	233	3.26e-63	243	17.64	737	13.27	980
Chr4:35334331:35336119:-	Os_ciR9695_OS04G0685600|Chr4(-):(35023535-35026549)(35023535-35026549)(35026549-35026754)(35026231-35026467)(35025646-35025784)(35025365-35025577)(35024535-35024740)(35023969-35024169)(35023768-35023867)(35023536-35023645)	99.685	635	2	0	1	635	635	1	0	1162	35.44	1789	8.52	7442
Chr4:35335240:35336119:-	Os_ciR9695_OS04G0685600|Chr4(-):(35023535-35026549)(35023535-35026549)(35026549-35026754)(35026231-35026467)(35025646-35025784)(35025365-35025577)(35024535-35024740)(35023969-35024169)(35023768-35023867)(35023536-35023645)	99.685	635	2	0	1	635	635	1	0	1162	72.05	880	8.52	7442
Chr4:35405457:35408039:-	OSA_circ04741_Os04g0686650|Chr4(-):(35095669-35095533)(35095669-35095533)(35095036-35094948)(35093428-35093253)(35093184-35093089)	100	181	0	0	2241	2421	361	541	1.88e-90	335	6.97	2583	28.35	635
Chr4:35608622:35609826:+	Os_ciR4836_OS04G0691500|Chr4(+):(35372722-35372807)(35372722-35372807)(35373043-35373109)(35373202-35373258)(35373346-35373375)(35373650-35373709)(35372721-35373810)(35373810-35373926)	99.834	1206	1	1	1	1205	388	1593	0	2215	99.92	1205	75.64	1593
Chr4:35615294:35616072:+	OSA_circ04745_Os04g0691500|Chr4(+):(35379398-35379846)(35379398-35379846)(35379937-35380061)(35380125-35380322)	99.556	450	2	0	1	450	450	899	0	821	57.64	779	36.77	1221
Chr4:35619842:35621753:-	Os_ciR9699_OS04G0691700|Chr4(-):(35385783-35385784)(35385783-35385784)(35385784-35385891)	100	109	0	0	1	109	112	4	1.46e-50	202	5.65	1912	96.43	112
Chr4:35622384:35623218:-	OSA_circ04748_Os04g0691700|Chr4(-):(35387356-35387257)(35387356-35387257)(35387034-35386839)(35386718-35386522)	100	200	0	0	636	835	394	593	1.63e-101	370	23.83	835	33.56	593
Chr4:35667552:35669610:-	OSA_circ04749_Os04g0692000|Chr4(-):(35421543-35421109)(35421543-35421109)(35420505-35420256)(35420128-35419921)(35419764-35419533)(35419452-35418974)	100	253	0	0	769	1021	868	1120	1.41e-130	468	12.24	2059	12.36	2039
Chr4:35808155:35808911:+	OSA_circ04755_Os04g0693000|Chr4(-):(35477223-35476589)(35477223-35476589)	99.689	644	2	0	114	757	627	1270	0	1179	84.94	757	50.63	1270
Chr4:35808155:35808911:-	OSA_circ04755_Os04g0693000|Chr4(-):(35477223-35476589)(35477223-35476589)	99.689	644	2	0	1	644	1270	627	0	1179	84.94	757	50.63	1270
Chr4:3971501:3973520:+	OSA_circ08933_intronic|Chr4(+):(4283374-4284159)	100	786	0	0	456	1241	1	786	0	1452	38.86	2020	99.87	786
Chr4:4067761:4071481:+	Os_ciR9710_intergenic|Chr4(/):(4406776-4408043)	97.79	1267	24	4	1	1263	2	1268	0	2182	33.92	3721	99.84	1268
Chr4:4111230:4112009:+	OSA_circ11773_other|Chr4(-):(4437523-4437442)	100	82	0	0	151	232	82	1	6e-36	152	10.38	780	98.78	82
Chr4:5252244:5254607:-	OSA_circ04153_Os04g0183100|Chr4(-):(5661933-5661876)(5661933-5661876)(5660206-5660147)(5660075-5660001)(5659839-5659690)(5658919-5658865)(5658572-5658450)(5661825-5660147)(5660071-5660026)	98.125	160	2	1	368	526	252	411	2.93e-73	278	6.68	2364	6.9	2304
Chr4:668962:670399:-	Os_ciR4412_OS04G0110600|Chr4(-):(618740-620097)(618740-620097)(620097-620188)(619860-620008)(618741-618818)	96.286	1454	33	7	1	1438	2808	1360	0	2366	99.93	1438	47.71	3035
Chr4:670071:670941:-	Os_ciR4412_OS04G0110600|Chr4(-):(618740-620097)(618740-620097)(620097-620188)(619860-620008)(618741-618818)	98.489	331	4	1	542	871	2809	2479	2.01e-165	582	37.77	871	10.87	3035
Chr4:6903748:6911128:+	Os_ciR5456_OS04G0212200|Chr4(+):(7508960-7509303)(7508960-7509303)(7509303-7514856)(7510114-7510367)(7511050-7511221)(7511323-7511406)(7512128-7512444)(7512676-7512829)(7514309-7514390)(7514496-7514575)(7509214-7514695)(7514695-7514856)	99.559	5668	5	2	1	5667	600	6248	0	10310	76.76	7381	43.35	13029
Chr4:6906680:6911505:+	Os_ciR5456_OS04G0212200|Chr4(+):(7508960-7509303)(7508960-7509303)(7509303-7514856)(7510114-7510367)(7511050-7511221)(7511323-7511406)(7512128-7512444)(7512676-7512829)(7514309-7514390)(7514496-7514575)(7509214-7514695)(7514695-7514856)	99.927	2735	2	0	1	2735	3514	6248	0	5040	56.65	4826	20.98	13029
Chr4:7197880:7198937:-	OSA_circ04164_Os04g0221300|Chr4(-):(8085603-8085319)(8085603-8085319)	94.755	286	2	4	1	273	1	286	2.61e-120	433	25.71	1058	50	570
Chr4:7628863:7635026:-	Os_ciR9730_OS04G0223000|Chr4(-):(8224154-8229514)(8224154-8229514)(8229514-8229624)(8229279-8229344)(8228215-8228322)(8228094-8228138)(8227825-8227881)(8227066-8227160)(8225232-8225283)(8225009-8225068)(8224333-8224395)(8224155-8224261)	99.452	5479	17	7	1	5473	10833	5362	0	9939	88.77	6164	47.63	11486
Chr4:793517:793974:-	Os_ciR2194_intronic|Chr4(/):(717515-717966)	99.779	452	1	0	3	454	452	1	0	830	98.47	458	99.78	452
Chr4:8390546:8395035:+	OSA_circ04168_Os04g0228300|Chr4(+):(8591111-8591458)(8591111-8591458)(8591569-8591630)(8591706-8591786)(8592182-8592269)(8593016-8593099)(8593288-8593413)(8593567-8594181)	99.16	357	3	0	1768	2124	346	702	0	643	7.93	4490	20.32	1752
Chr4:8392565:8393471:+	OSA_circ04168_Os04g0228300|Chr4(+):(8591111-8591458)(8591111-8591458)(8591569-8591630)(8591706-8591786)(8592182-8592269)(8593016-8593099)(8593288-8593413)(8593567-8594181)	99.048	105	1	0	1	105	598	702	5.33e-47	189	11.47	907	5.94	1752
Chr4:9181576:9182892:+	OSA_circ04178_Os04g0244400|Chr4(+):(9341030-9341164)(9341030-9341164)(9341296-9341371)(9342252-9342346)	99.259	135	1	0	1	135	1	135	1.64e-63	244	10.17	1317	30.39	441
Chr4:9683348:9696214:-	Os_ciR9739_OS04G0252200|Chr4(-):(9905860-9908141)(9905860-9908141)(9908141-9908266)(9906712-9906789)(9904121-9905980)(9905980-9908266)	99.663	2670	7	2	1	2668	7438	4769	0	4879	20.73	12867	29.94	8915
Chr4:9687959:9689677:-	OSA_circ04182_Os04g0252200|Chr4(-):(9900259-9900182)(9900259-9900182)(9899535-9899309)(9898942-9898814)(9898721-9898548)	99.119	227	2	0	732	958	157	383	7.23e-113	409	13.15	1719	32.94	686
Chr4:9687959:9693770:-	OSA_circ04183_Os04g0252200|Chr4(-):(9908906-9908592)(9908906-9908592)(9908263-9908141)(9906789-9906712)(9905980-9905861)(9904344-9904250)(9903181-9902988)(9902447-9901675)(9901542-9901462)(9901382-9901317)(9908906-9908141)(9906789-9906712)(9905980-9904121)	99.744	781	2	0	1901	2681	1239	2019	0	1432	13.42	5812	16.04	4864
Chr4:9693676:9696214:-	Os_ciR9739_OS04G0252200|Chr4(-):(9905860-9908141)(9905860-9908141)(9908141-9908266)(9906712-9906789)(9904121-9905980)(9905980-9908266)	99.685	2541	6	2	1	2539	7438	4898	0	4647	99.96	2539	28.49	8915
Chr4:9693676:9698331:-	Os_ciR2525_OS04G0252200|Chr4(-):(9905860-9908141)(9905860-9908141)(9908141-9908906)(9906712-9906789)(9904121-9905980)(9905980-9908906)	99.742	4658	10	2	1	4656	10195	5538	0	8534	99.98	4656	45.68	10195
Chr4:9695286:9697691:-	Os_ciR2525_OS04G0252200|Chr4(-):(9905860-9908592)(9905860-9908592)(9908592-9908906)(9908141-9908263)(9906712-9906789)(9905861-9905980)	99.792	2406	5	0	1	2406	2407	2	0	4416	99.96	2406	39.41	6102
Chr4:9735149:9737752:-	Os_ciR4840_OS04G0252550|Chr4(+):(9945533-9945638)(9945533-9945638)(9945638-9951814)(9945733-9945837)(9947542-9947638)(9947718-9947822)(9948040-9948157)(9949634-9949706)(9949779-9949845)(9949936-9950032)(9950168-9950361)(9951282-9951433)(9945551-9951685)(9951685-9951814)	99.693	2606	6	2	1	2604	10004	7399	0	4767	99.96	2604	19.07	13662
Chr4:9737140:9737752:-	Os_ciR9741_OS04G0252550|Chr4(+):(9945533-9945638)(9945533-9945638)(9945638-9949707)(9945733-9945837)(9947542-9947638)(9947718-9947822)(9948040-9948157)(9949634-9949706)	100	613	0	0	1	613	2732	2120	0	1133	99.84	613	12.8	4780
Chr4:9737140:9743766:-	Os_ciR9742_OS04G0252550|Chr4(+):(9945533-9945638)(9945533-9945638)(9945638-9952817)(9945733-9945837)(9947542-9947638)(9947718-9947822)(9948040-9948157)(9949634-9949706)(9949779-9949845)(9949936-9950032)(9950168-9950361)(9951282-9951433)(9951685-9951835)(9952715-9952800)	99.83	5280	8	1	1348	6627	7398	2120	0	9699	79.66	6627	61.11	8637
Chr5:1046873:1047211:-	Chr5_1014656_1014852_OS05G0119850|Chr5(+):(1014656-1014778)(1014656-1014778)(1014778-1014852)	98.99	198	1	1	14	210	321	124	6.39e-97	353	57.82	339	61.37	321
Chr5:1049175:1049493:-	Os_ciR4318_LOC_Os05g02820|Chr5(/):(1016866-1017185)(1016866-1017185)	100	319	0	0	1	319	320	2	4.19e-168	590	99.69	319	49.69	640
Chr5:11065539:11067474:+	Os_ciR1928_OS05G0269000|Chr5(-):(10800407-10802663)(10800407-10802663)(10802663-10802755)(10802191-10802343)(10802049-10802101)(10801079-10801139)(10800585-10800693)(10800408-10800493)	100	1936	0	0	1	1936	2	1937	0	3576	99.95	1936	38.17	5069
Chr5:11065539:11067474:-	Os_ciR1928_OS05G0269000|Chr5(-):(10800407-10802663)(10800407-10802663)(10802663-10802755)(10802191-10802343)(10802049-10802101)(10801079-10801139)(10800585-10800693)(10800408-10800493)	100	1936	0	0	1	1936	1937	2	0	3576	99.95	1936	38.17	5069
Chr5:11065539:11067886:-	Os_ciR1928_OS05G0269000|Chr5(-):(10800407-10802663)(10800407-10802663)(10802663-10802755)(10802191-10802343)(10802049-10802101)(10801079-10801139)(10800585-10800693)(10800408-10800493)	99.957	2349	0	1	1	2348	4607	2259	0	4331	99.96	2348	46.32	5069
Chr5:11910400:11911534:-	Os_ciR9763_OS05G0279300|Chr5(-):(11654171-11655172)(11654171-11655172)(11655172-11655306)(11654666-11655028)(11654172-11654234)	99.912	1136	0	1	1	1135	2139	1004	0	2091	99.91	1135	44.25	2565
Chr5:1213936:1216262:-	OSA_circ04807_Os05g0121700|Chr5(-):(1187506-1187441)(1187506-1187441)(1187325-1187234)(1187155-1187039)(1186604-1186461)(1186359-1186312)(1185821-1185746)(1187506-1187441)(1187325-1187234)(1187155-1187039)(1186604-1186461)(1186359-1186091)	98.921	278	1	2	1140	1415	1020	1297	7.32e-139	496	11.82	2327	21.36	1297
Chr5:1312401:1312686:+	Chr5_1283338_1283624_OS05G0123100|Chr5(+):(1283338-1283339)(1283338-1283339)(1283339-1283624)	99.301	286	2	0	1	286	5	290	1.78e-146	518	99.65	286	98.28	290
Chr5:13286611:13294507:+	Os_ciR3959_OS05G0295100|Chr5(+):(13030201-13030306)(13030201-13030306)(13032118-13032221)(13032618-13032740)(13033079-13033159)(13033618-13033763)(13030200-13035630)(13035630-13035702)	99.982	5505	0	1	2394	7897	666	6170	0	10159	69.68	7897	89.21	6170
Chr5:13289006:13294507:+	Os_ciR3959_OS05G0295100|Chr5(+):(13030201-13030306)(13030201-13030306)(13032118-13032221)(13032618-13032740)(13033079-13033159)(13033618-13033763)(13030200-13035630)(13035630-13035702)	99.982	5503	0	1	1	5502	668	6170	0	10155	99.98	5502	89.17	6170
Chr5:13290923:13298417:+	Os_ciR3959_OS05G0295100|Chr5(+):(13030201-13030306)(13030201-13030306)(13032118-13032221)(13032618-13032740)(13033079-13033159)(13033618-13033763)(13030200-13035630)(13035630-13035702)	99.972	3586	0	1	1	3585	2585	6170	0	6615	47.82	7495	58.1	6170
Chr5:13334646:13335438:-	Os_ciR9770_LOC_Os05g22940|Chr5(/):(13074814-13076630)(13074814-13076630)	100	793	0	0	1	793	1817	1025	0	1465	99.87	793	21.79	3634
Chr5:13568066:13568857:+	OSA_circ04961_Os05g0298200|Chr5(+):(13309356-13310147)(13309356-13310147)	100	792	0	0	1	792	1	792	0	1463	99.87	792	49.94	1584
Chr5:13648213:13650562:-	OSA_circ04963_Os05g0299300|Chr5(-):(13390551-13388900)(13390551-13388900)(13388611-13388553)(13388479-13388385)(13388210-13388198)(13388074-13387990)(13387922-13387860)(13387608-13387533)(13387436-13387328)	100	778	0	0	1	778	875	1652	0	1437	33.06	2350	20.43	3804
Chr5:13799178:13800607:+	Os_ciR1576_OS05G0301600|Chr5(+):(13538273-13538344)(13538273-13538344)(13539322-13539437)(13538272-13539535)(13539535-13539702)	99.93	1431	0	1	1	1430	262	1692	0	2636	99.93	1430	84.52	1692
Chr5:13924182:13924542:+	OSA_circ04971_Os05g0303000|Chr5(+):(13626448-13627054)(13626448-13627054)	100	361	0	0	1	361	10	370	0	667	99.72	361	29.65	1214
Chr5:14169615:14172826:-	Os_ciR9780_OS05G0306000|Chr5(-):(13841390-13846254)(13841390-13846254)(13846254-13846381)(13846041-13846173)(13845591-13845747)(13845436-13845514)(13845169-13845209)(13844916-13845032)(13844721-13844801)(13844126-13844185)(13843958-13844009)(13843701-13843781)(13843173-13843220)(13841706-13841741)(13841391-13841465)	99.689	3213	6	2	1	3212	9858	6649	0	5875	99.97	3212	29.66	10818
Chr5:14170143:14172826:-	Os_ciR9780_OS05G0306000|Chr5(-):(13841390-13846254)(13841390-13846254)(13846254-13846381)(13846041-13846173)(13845591-13845747)(13845436-13845514)(13845169-13845209)(13844916-13845032)(13844721-13844801)(13844126-13844185)(13843958-13844009)(13843701-13843781)(13843173-13843220)(13841706-13841741)(13841391-13841465)	99.665	2685	5	2	1	2684	9858	7177	0	4905	99.96	2684	24.78	10818
Chr5:1468033:1471334:+	Os_ciR9786_OS05G0125000|Chr5(+):(1427935-1428015)(1427935-1428015)(1428257-1428299)(1428503-1428581)(1428690-1428849)(1428964-1429091)(1427934-1429533)(1429533-1429601)	99.52	1668	4	2	1	1664	574	2241	0	3033	50.36	3302	74.39	2241
Chr5:1468033:1473281:+	Os_ciR9786_OS05G0125000|Chr5(+):(1427935-1428015)(1427935-1428015)(1428257-1428299)(1428503-1428581)(1428690-1428849)(1428964-1429091)(1427934-1429533)(1429533-1429601)	99.52	1668	4	2	1	1664	574	2241	0	3033	31.68	5249	74.39	2241
Chr5:14917197:14917497:-	Os_ciR2582_other|Chr12(/):(20660372-20660603)	100	232	0	0	27	258	232	1	9.08e-120	429	76.74	301	99.57	232
Chr5:14977048:14978695:+	OSA_circ04981_Os05g0315200|Chr5(+):(14511464-14511589)(14511464-14511589)(14511954-14512133)(14512470-14512634)	100	182	0	0	968	1149	253	434	3.31e-91	337	10.98	1648	30.32	597
Chr5:15174122:15178379:+	OSA_circ08964_intronic|Chr5(+):(14692725-14697249)	99.765	4260	7	3	1	4258	263	4521	0	7808	99.98	4258	94.1	4525
Chr5:15180302:15180546:-	Os_ciR2066_OS05G0317200|Chr5(+):(14699111-14699242)(14699111-14699242)(14699321-14699455)(14699110-14699553)(14699553-14699759)	100	245	0	0	1	245	702	458	4.3e-127	453	99.59	245	23.24	1050
Chr5:15641088:15642161:+	Os_ciR4319_other|Chr5(/):(15144845-15144970)	100	126	0	0	235	360	1	126	2.89e-60	233	11.64	1074	99.21	126
Chr5:1666926:1667264:-	OSA_circ04819_Os05g0128200|Chr5(+):(1662022-1664058)(1662022-1664058)	100	339	0	0	1	339	1303	965	3.41e-179	627	99.71	339	8.3	4074
Chr5:17174382:17174935:+	OSA_circ04998_Os05g0346100|Chr5(+):(16294530-16294739)(16294530-16294739)(16294823-16295083)(16295895-16295981)(16296250-16296595)	99.618	262	1	0	293	554	420	681	1.7e-134	479	47.11	554	23.43	1114
Chr5:17425970:17427715:+	Os_ciR9814_OS05G0350700|Chr5(+):(16568117-16568647)(16568117-16568647)(16568929-16569181)(16569564-16569862)(16570124-16570300)(16570455-16571192)(16571261-16571355)(16571434-16571487)(16571571-16571659)(16571756-16571821)(16572046-16572597)(16573450-16573524)(16573876-16573946)(16568116-16574027)(16574027-16574084)	100	1746	0	0	1	1746	3533	5278	0	3225	99.94	1746	18.37	9501
Chr5:17425970:17431937:+	Os_ciR9814_OS05G0350700|Chr5(+):(16568117-16568647)(16568117-16568647)(16568929-16569181)(16569564-16569862)(16570124-16570300)(16570455-16571192)(16571261-16571355)(16571434-16571487)(16571571-16571659)(16571756-16571821)(16572046-16572597)(16573450-16573524)(16573876-16573946)(16568116-16574027)(16574027-16574084)	99.95	5969	2	1	1	5968	3533	9501	0	11005	99.98	5968	62.81	9501
Chr5:17426782:17427715:+	Os_ciR9814_OS05G0350700|Chr5(+):(16568117-16568647)(16568117-16568647)(16568929-16569181)(16569564-16569862)(16570124-16570300)(16570455-16571192)(16571261-16571355)(16571434-16571487)(16571571-16571659)(16571756-16571821)(16572046-16572597)(16573450-16573524)(16573876-16573946)(16568116-16574027)(16574027-16574084)	100	934	0	0	1	934	4345	5278	0	1725	99.89	934	9.82	9501
Chr5:17645051:17647098:-	Os_ciR4853_OS05G0354400|Chr5(-):(16782042-16782938)(16782042-16782938)(16782938-16783099)(16781887-16782696)(16782696-16783099)	99.905	1058	0	1	992	2048	1956	899	0	1947	51.56	2048	33.34	3170
Chr5:17881629:17882630:-	OSA_circ05008_Os05g0358500|Chr5(-):(17019556-17019124)(17019556-17019124)	100	434	0	0	1	434	1	434	0	802	43.21	1002	50	866
Chr5:17882198:17882630:-	OSA_circ05008_Os05g0358500|Chr5(-):(17019556-17019124)(17019556-17019124)	100	433	0	0	1	433	1	433	0	800	99.77	433	49.88	866
Chr5:180520:195491:-	OSA_circ08946_intronic|Chr5(-):(161835-161641)	100	195	0	0	4937	5131	1	195	1.81e-97	361	1.3	14972	99.49	195
Chr5:18148222:18150604:+	Os_ciR9831_OS05G0361200|Chr5(+):(17211832-17211975)(17211832-17211975)(17213106-17213207)(17213611-17213714)(17213796-17213922)(17214062-17214214)(17214514-17214614)(17214791-17214992)(17211831-17215498)(17215498-17215756)	99.874	2383	3	0	1	2383	1079	3461	0	4385	99.96	2383	47.6	5004
Chr5:18148222:18152130:+	Os_ciR9831_OS05G0361200|Chr5(+):(17211832-17211975)(17211832-17211975)(17213106-17213207)(17213611-17213714)(17213796-17213922)(17214062-17214214)(17214514-17214614)(17214791-17214992)(17211831-17215498)(17215498-17215756)	99.821	3910	6	1	1	3909	1079	4988	0	7180	99.97	3909	78.12	5004
Chr5:18272207:18272867:+	OSA_circ05013_Os05g0363100|Chr5(+):(17342447-17342584)(17342447-17342584)(17342754-17342852)	100	140	0	0	258	397	137	276	2.89e-68	259	21.03	661	37.07	375
Chr5:18272466:18272867:+	OSA_circ05013_Os05g0363100|Chr5(+):(17342447-17342584)(17342447-17342584)(17342754-17342852)	100	138	0	0	1	138	1	138	2.22e-67	255	34.08	402	36.53	375
Chr5:18275789:18276840:-	Os_ciR3966_intronic|Chr5(/):(17346011-17346112)	99.02	102	1	0	715	816	102	1	2.89e-45	183	9.6	1052	99.02	102
Chr5:18942653:18943047:-	OSA_circ05020_Os05g0370600|Chr5(+):(17813470-17816392)(17813470-17816392)	100	395	0	0	1	395	1992	1598	0	730	99.75	395	6.74	5846
Chr5:18942693:18943047:-	OSA_circ05020_Os05g0370600|Chr5(+):(17813470-17816392)(17813470-17816392)	100	355	0	0	1	355	1992	1638	0	656	99.72	355	6.06	5846
Chr5:18942742:18943050:-	OSA_circ05020_Os05g0370600|Chr5(+):(17813470-17816392)(17813470-17816392)	100	309	0	0	1	309	1995	1687	1.47e-162	571	99.68	309	5.27	5846
Chr5:18942753:18943050:-	OSA_circ05020_Os05g0370600|Chr5(+):(17813470-17816392)(17813470-17816392)	100	298	0	0	1	298	1995	1698	1.84e-156	551	99.66	298	5.08	5846
Chr5:18942782:18943049:+	OSA_circ05020_Os05g0370600|Chr5(+):(17813470-17816392)(17813470-17816392)	100	268	0	0	1	268	1727	1994	7.78e-140	496	99.63	268	4.57	5846
Chr5:18942784:18943151:-	OSA_circ05020_Os05g0370600|Chr5(+):(17813470-17816392)(17813470-17816392)	100	368	0	0	1	368	2096	1729	0	680	99.73	368	6.28	5846
Chr5:18942789:18943151:+	OSA_circ05020_Os05g0370600|Chr5(+):(17813470-17816392)(17813470-17816392)	100	363	0	0	1	363	1734	2096	0	671	99.72	363	6.19	5846
Chr5:18942810:18943048:+	OSA_circ05020_Os05g0370600|Chr5(+):(17813470-17816392)(17813470-17816392)	100	239	0	0	1	239	1755	1993	9.06e-124	442	99.58	239	4.07	5846
Chr5:19042532:19044148:+	OSA_circ05021_Os05g0372100|Chr5(+):(17926331-17926527)(17926331-17926527)(17926730-17926919)(17927556-17927947)(17926405-17926527)(17926730-17926919)(17927556-17927947)	100	393	0	0	1225	1617	584	976	0	726	24.24	1617	23.32	1681
Chr5:190556:191492:-	OSA_circ12133_other|Chr5(+):(162563-162713)	100	151	0	0	60	210	151	1	3.18e-74	279	16.01	937	99.34	151
Chr5:19114242:19116777:+	Os_ciR3057_OS05G0373400|Chr5(+):(17995659-17997113)(17995659-17997113)(17997113-17999562)(17998144-17998195)(17998307-17998432)(17998544-17998626)(17997030-17999380)(17999380-17999562)	99.527	2537	7	2	1	2536	2828	5360	0	4614	99.96	2536	31.05	8155
Chr5:19114242:19117768:+	Os_ciR3057_OS05G0373400|Chr5(+):(17995659-17997113)(17995659-17997113)(17997113-17999562)(17998144-17998195)(17998307-17998432)(17998544-17998626)(17997030-17999380)(17999380-17999562)	99.527	2538	7	2	1	2537	2828	5361	0	4615	71.9	3527	31.06	8155
Chr5:1955543:1955971:-	Os_ciR1711_OS05G0132500|Chr5(-):(1894437-1894617)(1894437-1894617)(1894189-1894273)	99.451	182	1	0	1	182	362	181	3.84e-90	331	42.19	429	40.49	447
Chr5:19572011:19572850:+	OSA_circ05028_Os05g0381500|Chr5(+):(18434476-18435879)(18434476-18435879)(18436203-18436295)(18436508-18436566)(18436955-18437048)(18437194-18437513)	100	155	0	0	1	155	1252	1406	1.7e-76	287	18.33	840	4.56	3374
Chr5:19572011:19573617:+	OSA_circ05028_Os05g0381500|Chr5(+):(18434476-18435879)(18434476-18435879)(18436203-18436295)(18436508-18436566)(18436955-18437048)(18437194-18437513)	100	155	0	0	1	155	1252	1406	3.3e-76	287	9.58	1607	4.56	3374
Chr5:19585781:19586054:-	OSA_circ05029_Os05g0381700|Chr5(+):(18449019-18451428)(18449019-18451428)	100	274	0	0	1	274	662	389	3.68e-143	507	99.64	274	5.66	4820
Chr5:19587265:19587644:-	OSA_circ05029_Os05g0381700|Chr5(+):(18449019-18451428)(18449019-18451428)	100	380	0	0	1	380	2252	1873	0	702	99.74	380	7.86	4820
Chr5:19587270:19587644:+	OSA_circ05029_Os05g0381700|Chr5(+):(18449019-18451428)(18449019-18451428)	100	375	0	0	1	375	1878	2252	0	693	99.73	375	7.76	4820
Chr5:19886889:19887275:-	OSA_circ05035_Os05g0386700|Chr5(+):(18720447-18724242)(18720447-18724242)	100	387	0	0	1	387	2603	2217	0	715	99.74	387	5.08	7592
Chr5:19887759:19888016:-	OSA_circ05035_Os05g0386700|Chr5(+):(18720447-18724242)(18720447-18724242)	100	258	0	0	1	258	3344	3087	2.7e-134	477	99.61	258	3.39	7592
Chr5:19946051:19947547:+	OSA_circ05042_Os05g0388400|Chr5(+):(18782278-18782391)(18782278-18782391)(18782520-18782956)(18783701-18783774)	99.773	440	1	0	240	679	226	665	0	808	29.33	1497	59.4	739
Chr5:20282216:20283503:+	Os_ciR9869_OS05G0392300|Chr5(+):(19084959-19085257)(19084959-19085257)(19085366-19085431)(19086119-19086244)(19084958-19088460)(19088460-19088695)	99.534	1288	4	1	1	1288	792	2077	0	2344	99.92	1288	28.37	4529
Chr5:20439809:20445675:+	OSA_circ05051_Os05g0395300|Chr5(+):(19237699-19238062)(19237699-19238062)	99.728	367	1	0	3541	3907	362	728	0	673	6.24	5867	50.27	728
Chr5:20853428:20853754:+	OSA_circ05053_Os05g0401500|Chr5(-):(19525710-19525140)(19525710-19525140)	100	327	0	0	1	327	487	161	1.54e-172	604	99.69	327	28.55	1142
Chr5:20856770:20857184:-	OSA_circ12309_other|Chr5(-):(19528980-19528566)	100	415	0	0	1	415	1	415	0	767	99.76	415	99.76	415
Chr5:20945602:20947562:-	Os_ciR9881_LOC_Os05g33390|Chr5(/):(19611893-19621041)(19611893-19621041)	99.643	1961	7	0	1	1961	1962	2	0	3583	99.95	1961	10.71	18298
Chr5:20945602:20949993:-	Os_ciR9881_LOC_Os05g33390|Chr5(/):(19611893-19621041)(19611893-19621041)	99.687	3516	8	2	878	4392	3515	2	0	6429	80.01	4392	19.2	18298
Chr5:20954235:20954610:-	Os_ciR9881_LOC_Os05g33390|Chr5(/):(19611893-19621041)(19611893-19621041)	99.734	376	1	0	1	376	9046	8671	0	689	99.73	376	2.05	18298
Chr5:21035563:21036008:-	OSA_circ05059_Os05g0405000|Chr5(-):(19718827-19718538)(19718827-19718538)	99.631	271	1	0	176	446	1	271	1.34e-139	496	60.54	446	46.55	580
Chr5:21035567:21036007:+	OSA_circ05059_Os05g0405000|Chr5(-):(19718827-19718538)(19718827-19718538)	99.625	267	1	0	1	267	267	1	2.22e-137	488	60.32	441	45.86	580
Chr5:21035803:21042814:-	Os_ciR9883_OS05G0405000|Chr5(-):(19722210-19722902)(19722210-19722902)(19722902-19722997)(19722154-19722291)(19722291-19722997)	99.882	845	0	1	2810	3653	2327	1483	0	1554	12.02	7012	36.27	2327
Chr5:21037142:21040089:-	Os_ciR9883_OS05G0405000|Chr5(-):(19722210-19722902)(19722210-19722902)(19722902-19722997)(19722154-19722291)(19722291-19722997)	99.882	845	0	1	85	928	2327	1483	0	1554	28.6	2948	36.27	2327
Chr5:21037142:21043320:-	Os_ciR9883_OS05G0405000|Chr5(-):(19722210-19722902)(19722210-19722902)(19722902-19722997)(19722154-19722291)(19722291-19722997)	99.882	845	0	1	3316	4159	2327	1483	0	1554	13.64	6179	36.27	2327
Chr5:21037968:21040511:-	Os_ciR9883_OS05G0405000|Chr5(-):(19722210-19722902)(19722210-19722902)(19722902-19722997)(19722154-19722291)(19722291-19722997)	99.882	845	0	1	507	1350	2327	1483	0	1554	33.14	2544	36.27	2327
Chr5:21038284:21040089:-	Os_ciR9883_OS05G0405000|Chr5(-):(19722210-19722902)(19722210-19722902)(19722902-19722997)(19722154-19722291)(19722291-19722997)	99.882	845	0	1	85	928	2327	1483	0	1554	46.68	1806	36.27	2327
Chr5:21038284:21040511:-	Os_ciR9883_OS05G0405000|Chr5(-):(19722210-19722902)(19722210-19722902)(19722902-19722997)(19722154-19722291)(19722291-19722997)	99.882	845	0	1	507	1350	2327	1483	0	1554	37.84	2228	36.27	2327
Chr5:21038611:21039938:+	Os_ciR9883_OS05G0405000|Chr5(-):(19722210-19722902)(19722210-19722902)(19722902-19722997)(19722154-19722291)(19722291-19722997)	99.871	778	0	1	552	1328	1483	2260	0	1430	58.43	1328	33.39	2327
Chr5:21038641:21039268:-	Os_ciR9883_OS05G0405000|Chr5(-):(19722210-19722902)(19722210-19722902)(19722902-19722997)(19722154-19722291)(19722291-19722997)	100	107	0	0	1	107	1589	1483	6.07e-50	198	16.88	628	4.56	2327
Chr5:21038809:21040089:-	Os_ciR9883_OS05G0405000|Chr5(-):(19722210-19722902)(19722210-19722902)(19722902-19722997)(19722154-19722291)(19722291-19722997)	99.882	845	0	1	85	928	2327	1483	0	1554	65.81	1281	36.27	2327
Chr5:21039162:21040089:-	Os_ciR9883_OS05G0405000|Chr5(-):(19722210-19722902)(19722210-19722902)(19722902-19722997)(19722154-19722291)(19722291-19722997)	99.882	845	0	1	85	928	2327	1483	0	1554	90.84	928	36.27	2327
Chr5:21039162:21040511:-	Os_ciR9883_OS05G0405000|Chr5(-):(19722210-19722902)(19722210-19722902)(19722902-19722997)(19722154-19722291)(19722291-19722997)	99.882	845	0	1	507	1350	2327	1483	0	1554	62.44	1350	36.27	2327
Chr5:21039242:21040456:+	Os_ciR9883_OS05G0405000|Chr5(-):(19722210-19722902)(19722210-19722902)(19722902-19722997)(19722154-19722291)(19722291-19722997)	99.869	766	0	1	1	765	718	1483	0	1408	62.88	1215	32.87	2327
Chr5:21040431:21040856:-	OSA_circ09629_intergenic|Chr5(+):(19723390-19723779)	100	358	0	0	69	426	390	33	0	662	83.8	426	91.54	390
Chr5:21041077:21043419:+	OSA_circ05060_Os05g0405000|Chr5(-):(19726310-19726254)(19726310-19726254)(19726148-19725915)(19725798-19725661)	100	238	0	0	1850	2087	351	114	3.5e-122	440	10.12	2343	48.77	486
Chr5:21043004:21043417:-	OSA_circ05060_Os05g0405000|Chr5(-):(19726310-19726254)(19726310-19726254)(19726148-19725915)(19725798-19725661)	100	160	0	0	255	414	114	273	1.35e-79	296	38.41	414	32.72	486
Chr5:21205772:21206707:+	OSA_circ05063_Os05g0407500|Chr5(+):(19869589-19871283)(19869589-19871283)	99.893	936	1	0	1	936	1	936	0	1724	99.89	936	27.58	3390
Chr5:21251099:21253277:+	Os_ciR9891_OS05G0408200|Chr5(+):(19925548-19925720)(19925548-19925720)(19925720-19926206)(19925720-19926154)(19926154-19926206)	99.849	661	0	1	1	660	174	834	0	1214	30.24	2179	49.96	1321
Chr5:21311695:21312422:+	OSA_circ08969_intronic|Chr5(+):(19985067-19985791)	97.802	728	13	1	1	728	1	725	0	1253	99.86	728	99.86	725
Chr5:21514642:21515426:+	OSA_circ05067_Os05g0413200|Chr5(+):(20204652-20205065)(20204652-20205065)	99.76	417	1	0	1	417	1	417	0	765	52.99	785	50.24	828
Chr5:21619262:21620898:+	Os_ciR9901_other|Chr5(/):(20303863-20305506)	98.724	1646	9	3	1	1637	2	1644	0	2913	99.94	1637	99.88	1644
Chr5:22046765:22052254:-	Os_ciR9911_LOC_Os05g34900|Chr5(/):(20730560-20734020)(20730560-20734020)	99.596	3462	8	4	1	3457	3461	1	0	6311	62.95	5490	49.99	6922
Chr5:22048530:22051081:-	Os_ciR9911_LOC_Os05g34900|Chr5(/):(20730560-20734020)(20730560-20734020)	99.388	2289	8	4	1	2284	2288	1	0	4145	89.46	2552	33.04	6922
Chr5:22066934:22069114:+	OSA_circ05077_Os05g0422900|Chr5(+):(20737931-20738862)(20737931-20738862)(20740387-20740515)(20740841-20741079)	100	131	0	0	1643	1773	1863	1993	9.86e-63	243	5.96	2181	5.82	2232
Chr5:22066934:22069114:-	OSA_circ05077_Os05g0422900|Chr5(+):(20737931-20738862)(20737931-20738862)(20740387-20740515)(20740841-20741079)	100	131	0	0	409	539	1993	1863	9.86e-63	243	5.96	2181	5.82	2232
Chr5:22066934:22069187:+	OSA_circ05077_Os05g0422900|Chr5(+):(20737931-20738862)(20737931-20738862)(20740387-20740515)(20740841-20741079)	98.246	171	1	2	2084	2254	1981	2149	2.15e-79	298	7.54	2254	7.53	2232
Chr5:22327518:22327730:-	OSA_circ02010_Os01g0899425|Chr1(+):(39121870-39122187)(39121870-39122187)	97.037	135	3	1	1	135	176	43	8.73e-59	226	62.91	213	20.91	636
Chr5:22414606:22414832:-	OSA_circ05088_Os05g0429400|Chr5(-):(21068343-21067004)(21068343-21067004)	99.559	227	1	0	1	227	688	914	1.86e-115	414	99.56	227	8.43	2680
Chr5:22767818:22769115:+	Os_ciR2526_OS05G0437200|Chr5(+):(21412381-21412382)(21412381-21412382)(21412382-21412549)	100	169	0	0	741	909	4	172	4.38e-84	313	12.94	1298	97.67	172
Chr5:23254889:23257912:-	Os_ciR1931_OS05G0446800|Chr5(-):(21903508-21903641)(21903508-21903641)	100	134	0	0	2891	3024	135	2	2.95e-64	248	4.4	3024	49.63	268
Chr5:23279432:23281364:-	OSA_circ01850_Os01g0856500|Chr1(+):(37002304-37002769)(37002304-37002769)	91.507	471	35	5	1459	1926	457	925	0	643	24.16	1933	50.21	932
Chr5:23667247:23668119:-	Os_ciR5470_OS05G0454500|Chr5(-):(22305182-22305187)(22305182-22305187)(22305187-22305356)	99.435	177	0	1	421	596	182	6	1.74e-86	320	20.05	873	96.7	182
Chr5:23955846:23956355:+	OSA_circ09633_intergenic|Chr5(+):(22585514-22586023)	99.412	510	3	0	1	510	1	510	0	926	99.8	510	99.8	510
Chr5:24200448:24204019:-	Os_ciR9960_OS05G0465250|Chr5(+):(22836254-22836414)(22836254-22836414)(22836414-22838652)(22836894-22836985)(22837062-22837130)(22837451-22837538)(22837772-22837833)(22838051-22838456)(22836269-22838557)(22838557-22838652)	99.625	2401	8	1	765	3164	2562	162	0	4383	67.16	3572	42.38	5663
Chr5:24690145:24692037:+	OSA_circ05136_Os05g0475300|Chr5(+):(23353004-23353082)(23353004-23353082)(23353267-23353365)(23353707-23353820)(23353908-23354056)(23354156-23354237)(23354316-23354401)(23354666-23354896)	98.707	232	3	0	1662	1893	688	919	6.15e-114	412	12.2	1893	25.14	919
Chr5:2508417:2511234:+	OSA_circ04833_Os05g0141100|Chr5(+):(2369598-2369689)(2369598-2369689)(2370592-2370848)(2370958-2371178)	100	259	0	0	2377	2635	184	442	8.95e-134	479	9.16	2818	38.97	662
Chr5:251100:251376:+	Os_ciR9949_OS05G0104100|Chr5(+):(221929-222207)(221929-222207)(222286-222358)(222676-222724)(223514-223778)(221928-223921)(223921-223976)	100	277	0	0	1	277	1377	1653	8.01e-145	512	99.64	277	9.22	2995
Chr5:25344573:25345330:-	OSA_circ05149_Os05g0487600|Chr5(-):(23994400-23992823)(23994400-23992823)(23992695-23992641)	99.652	574	1	1	1	574	2587	3159	0	1048	75.59	758	17.81	3211
Chr5:2535898:2536747:+	OSA_circ12189_other|Chr5(+):(2395450-2396302)	97.778	855	12	4	1	850	1	853	0	1467	99.88	850	99.88	853
Chr5:25368329:25371853:+	OSA_circ12350_other|Chr5(+):(24017393-24017476)	100	84	0	0	1345	1428	1	84	2.15e-36	156	2.35	3525	98.81	84
Chr5:25404310:25405284:-	Os_ciR9989_OS05G0489600|Chr5(-):(24058211-24058329)(24058211-24058329)(24058329-24058485)	98.913	276	2	1	701	975	395	120	3.91e-138	492	28.1	975	69.62	395
Chr5:2540901:2542184:+	Os_ciR9987_other|Chr5(/):(2401428-2401583)	100	156	0	0	994	1149	1	156	7.3e-77	289	12.07	1284	99.36	156
Chr5:25502247:25503424:-	Os_ciR4323_intronic|Chr5(/):(24155316-24155418)	100	103	0	0	1002	1104	103	1	1.94e-47	191	8.66	1178	99.03	103
Chr5:25625833:25626158:-	OSA_circ09638_intergenic|Chr5(+):(24303349-24303445)	100	97	0	0	221	317	97	1	1.1e-44	180	29.45	326	98.97	97
Chr5:25647491:25647940:-	OSA_circ05181_Os05g0495300|Chr5(-):(24329940-24324906)(24329940-24324906)	99.778	450	1	0	1	450	4517	4966	0	826	99.78	450	4.46	10070
Chr5:25647491:25648254:-	OSA_circ05181_Os05g0495300|Chr5(-):(24329940-24324906)(24329940-24324906)	99.476	764	4	0	1	764	4203	4966	0	1389	99.87	764	7.58	10070
Chr5:25647491:25650557:-	OSA_circ05181_Os05g0495300|Chr5(-):(24329940-24324906)(24329940-24324906)	99.266	1635	12	0	1	1635	1833	3467	0	2953	53.28	3067	16.23	10070
Chr5:25647613:25647940:-	OSA_circ05181_Os05g0495300|Chr5(-):(24329940-24324906)(24329940-24324906)	100	328	0	0	1	328	4517	4844	4.29e-173	606	99.7	328	3.25	10070
Chr5:25647613:25649057:-	OSA_circ05181_Os05g0495300|Chr5(-):(24329940-24324906)(24329940-24324906)	99.638	1381	5	0	65	1445	3464	4844	0	2523	95.5	1445	13.7	10070
Chr5:25647698:25649250:-	OSA_circ05181_Os05g0495300|Chr5(-):(24329940-24324906)(24329940-24324906)	99.614	1296	5	0	258	1553	3464	4759	0	2366	83.39	1553	12.86	10070
Chr5:25647698:25649560:-	OSA_circ05181_Os05g0495300|Chr5(-):(24329940-24324906)(24329940-24324906)	99.614	1296	5	0	568	1863	3464	4759	0	2366	69.51	1863	12.86	10070
Chr5:25647698:25650244:-	OSA_circ05181_Os05g0495300|Chr5(-):(24329940-24324906)(24329940-24324906)	99.244	1322	10	0	1	1322	2146	3467	0	2386	51.86	2547	13.12	10070
Chr5:25647698:25650857:-	OSA_circ05181_Os05g0495300|Chr5(-):(24329940-24324906)(24329940-24324906)	99.226	1937	13	1	1	1935	1531	3467	0	3493	61.2	3160	19.23	10070
Chr5:25648602:25649250:-	OSA_circ05181_Os05g0495300|Chr5(-):(24329940-24324906)(24329940-24324906)	99.745	392	1	0	258	649	3464	3855	0	719	60.25	649	3.88	10070
Chr5:25648724:25649057:-	OSA_circ05181_Os05g0495300|Chr5(-):(24329940-24324906)(24329940-24324906)	100	270	0	0	65	334	3464	3733	7.64e-141	499	80.54	334	2.67	10070
Chr5:25648724:25649250:-	OSA_circ05181_Os05g0495300|Chr5(-):(24329940-24324906)(24329940-24324906)	99.085	328	3	0	1	328	3140	3467	7.13e-168	590	62.05	527	3.25	10070
Chr5:25648724:25650244:-	OSA_circ05181_Os05g0495300|Chr5(-):(24329940-24324906)(24329940-24324906)	99.244	1322	10	0	1	1322	2146	3467	0	2386	86.85	1521	13.12	10070
Chr5:25648845:25650244:-	OSA_circ05181_Os05g0495300|Chr5(-):(24329940-24324906)(24329940-24324906)	99.244	1322	10	0	1	1322	2146	3467	0	2386	94.36	1400	13.12	10070
Chr5:25649003:25650244:-	OSA_circ05181_Os05g0495300|Chr5(-):(24329940-24324906)(24329940-24324906)	99.275	1242	9	0	1	1242	2146	3387	0	2244	99.92	1242	12.32	10070
Chr5:25649303:25650857:-	OSA_circ05181_Os05g0495300|Chr5(-):(24329940-24324906)(24329940-24324906)	99.294	1557	9	1	1	1555	1531	3087	0	2813	99.94	1555	15.45	10070
Chr5:25650097:25650857:-	OSA_circ05181_Os05g0495300|Chr5(-):(24329434-24327192)(24329434-24327192)	99.083	763	5	1	1	761	1025	1787	0	1369	99.87	761	16.99	4486
Chr5:25651732:25652199:-	OSA_circ05181_Os05g0495300|Chr5(-):(24329938-24328245)(24329938-24328245)	99.359	468	2	1	1	468	198	664	0	846	99.79	468	13.75	3388
Chr5:25651785:25652199:-	OSA_circ05181_Os05g0495300|Chr5(-):(24329938-24328245)(24329938-24328245)	99.277	415	2	1	1	415	198	611	0	749	99.76	415	12.19	3388
Chr5:25651913:25652199:-	OSA_circ05181_Os05g0495300|Chr5(-):(24329938-24328245)(24329938-24328245)	99.303	287	1	1	1	287	198	483	1.79e-146	518	99.65	287	8.41	3388
Chr5:25855032:25855482:+	OSA_circ05188_Os05g0498300|Chr5(+):(24526043-24526144)(24526043-24526144)(24526219-24526246)(24526321-24526352)(24526436-24526493)	100	104	0	0	1	104	103	206	1.99e-48	193	22.84	451	31.99	322
Chr5:26100034:26101202:-	OSA_circ05190_Os05g0503300|Chr5(-):(24780330-24780034)(24780330-24780034)(24779526-24779329)	100	300	0	0	870	1169	295	594	5.92e-157	555	25.58	1169	37.75	792
Chr5:2633691:2635699:+	OSA_circ04836_Os05g0143500|Chr5(+):(2512798-2513206)(2512798-2513206)(2514533-2514660)(2514747-2514806)	100	409	0	0	1	409	1	409	0	756	20.31	2009	40.56	1006
Chr5:26379084:26380296:+	OSA_circ12374_other|Chr5(+):(25004404-25005432)	100	1029	0	0	1	1029	1	1029	0	1901	84.75	1213	99.9	1029
Chr5:26581103:26582870:+	OSA_circ05191_Os05g0508800|Chr5(+):(25189414-25189637)(25189414-25189637)(25189745-25189806)(25190531-25190752)(25191052-25191181)	100	226	0	0	1	226	225	450	1.24e-115	418	12.73	1768	26.1	862
Chr5:27156852:27159228:+	Os_ciR10047_OS05G0519200|Chr5(+):(25772554-25774931)(25772554-25774931)	99.706	2378	5	2	1	2377	2	2378	0	4351	99.96	2377	49.96	4756
Chr5:27168858:27170700:-	Os_ciR10050_OS05G0519400|Chr5(-):(25784254-25785999)(25784254-25785999)(25785999-25786098)(25785850-25785905)(25785375-25785440)(25785205-25785287)(25784813-25784946)(25784255-25784465)	99.621	1845	5	2	1	1843	3592	1748	0	3367	99.95	1843	44.52	4142
Chr5:27415926:27416223:+	Os_ciR10057_OS05G0524300|Chr5(+):(26102455-26102456)(26102455-26102456)(26102456-26102752)	98.993	298	2	1	1	298	5	301	6.66e-151	532	99.66	298	98.34	301
Chr5:27704028:27707573:-	OSA_circ05216_Os05g0530600|Chr5(+):(26349353-26349530)(26349353-26349530)	100	178	0	0	1356	1533	178	1	1.2e-88	329	4.99	3546	49.72	356
Chr5:27704271:27707573:-	OSA_circ05216_Os05g0530600|Chr5(+):(26349353-26349530)(26349353-26349530)	100	178	0	0	1356	1533	178	1	1.12e-88	329	5.36	3303	49.72	356
Chr5:27704602:27707573:-	OSA_circ05216_Os05g0530600|Chr5(+):(26349353-26349530)(26349353-26349530)	100	178	0	0	1356	1533	178	1	1.01e-88	329	5.96	2972	49.72	356
Chr5:27821645:27822237:+	OSA_circ05218_Os05g0533100|Chr5(+):(26465045-26465225)(26465045-26465225)	100	181	0	0	193	373	1	181	4.17e-91	335	30.35	593	49.72	362
Chr5:28059478:28060568:+	OSA_circ05224_Os05g0537300|Chr5(+):(26702639-26702824)(26702639-26702824)(26702931-26703337)(26703427-26703567)(26703659-26703729)	100	410	0	0	291	700	371	780	0	758	37.49	1091	41.27	991
Chr5:28257215:28257524:+	Os_ciR10072_other|Chr5(/):(26894600-26894910)	100	310	0	0	1	310	2	311	4.09e-163	573	99.68	310	99.36	311
Chr5:28323793:28324016:+	OSA_circ05229_Os05g0543200|Chr5(+):(26959526-26961422)(26959526-26961422)	100	224	0	0	1	224	1568	1791	1.84e-115	414	99.55	224	5.88	3794
Chr5:28323797:28324013:-	OSA_circ05229_Os05g0543200|Chr5(+):(26959526-26961422)(26959526-26961422)	100	217	0	0	1	217	1788	1572	1.38e-111	401	99.54	217	5.69	3794
Chr5:28354344:28357629:-	OSA_circ05231_Os05g0543700|Chr5(-):(26992494-26992322)(26992494-26992322)	100	174	0	0	2240	2413	1	174	1.86e-86	322	5.26	3286	50	346
Chr5:28670578:28674575:+	OSA_circ12401_other|Chr5(+):(27376815-27377164)	99.714	350	1	0	1498	1847	1	350	0	641	8.73	3998	99.71	350
Chr5:28990597:28991804:+	OSA_circ12411_other|Chr5(+):(27685605-27686812)	99.917	1208	1	0	1	1208	1	1208	0	2226	99.92	1208	99.92	1208
Chr5:29188006:29190688:-	OSA_circ05269_Os05g0559900|Chr5(-):(27876448-27875268)(27876448-27875268)	99.579	1187	4	1	1	1187	1	1186	0	2163	44.2	2683	50.17	2362
Chr5:29314348:29315055:-	OSA_circ05273_Os05g0562400|Chr5(-):(27980697-27979990)(27980697-27979990)	99.718	708	2	0	1	708	1	708	0	1297	99.86	708	49.93	1416
Chr5:29420099:29420740:-	OSA_circ12428_other|Chr5(-):(28072326-28071828)	99.8	499	1	0	144	642	1	499	0	917	77.57	642	99.8	499
Chr5:2956238:2958249:-	OSA_circ04845_Os05g0149600|Chr5(-):(2836326-2836271)(2836326-2836271)(2836164-2835882)	99.655	290	1	0	1723	2012	106	395	1.73e-149	531	14.36	2012	73.16	395
Chr5:2956376:2956809:+	OSA_circ04845_Os05g0149600|Chr5(-):(2836326-2836271)(2836326-2836271)(2836164-2835882)	99.342	152	1	0	1	152	257	106	1.85e-73	276	34.79	434	38.23	395
Chr5:29579724:29582121:+	Os_ciR10127_OS05G0566900|Chr5(+):(28222543-28222586)(28222543-28222586)(28222834-28222948)(28223039-28223114)(28223560-28224191)(28222542-28224802)(28224802-28225087)	99.738	1529	3	1	1	1528	1930	3458	0	2800	63.68	2398	44.19	3458
Chr5:29588977:29589511:+	Os_ciR4876_OS05G0567100|Chr5(+):(28232806-28232950)(28232806-28232950)	100	146	0	0	222	367	1	146	1.07e-71	270	27.1	535	50	290
Chr5:29592638:29592997:+	Chr5_28236252_28236612_OS05G0567100|Chr5(+):(28236253-28236409)(28236253-28236409)(28236252-28236493)(28236493-28236612)	98.892	361	3	1	1	360	316	676	0	643	99.72	360	53.25	676
Chr5:2968509:2970120:+	Os_ciR4880_OS05G0149800|Chr5(+):(2848121-2848281)(2848121-2848281)(2848281-2849734)(2848817-2848888)(2848964-2849096)(2849210-2849274)(2849413-2849488)(2848122-2849633)(2849633-2849734)	99.814	1613	2	1	1	1612	164	1776	0	2961	99.94	1612	43.15	3736
Chr5:29945754:29946077:-	OSA_circ05293_Os05g0573700|Chr5(-):(28580547-28580408)(28580547-28580408)	100	142	0	0	183	324	139	280	1.06e-69	263	43.52	324	50.36	280
Chr5:29955944:29956576:-	Os_ciR10142_OS05G0573900|Chr5(-):(28589494-28591049)(28589494-28591049)(28591049-28591180)(28590766-28590947)(28590548-28590659)(28589495-28589629)(28660784-28660785)(28660785-28660934)	99.527	634	2	1	1	633	3244	2611	0	1153	99.84	633	16.55	3825
Chr5:29985022:29985840:-	OSA_circ05296_Os05g0574400|Chr5(-):(28620361-28620193)(28620361-28620193)(28620070-28620009)(28619665-28619541)	100	170	0	0	1	170	1	170	7.59e-85	315	20.63	819	32.19	525
Chr5:3002311:3003197:+	Os_ciR10148_OS05G0150300|Chr5(+):(2881938-2882017)(2881938-2882017)(2882114-2882203)(2882307-2882376)(2882636-2882681)(2882766-2882824)(2881937-2882984)(2882984-2883149)	99.775	888	0	2	1	887	427	1313	0	1628	99.89	887	54.06	1639
Chr5:30077399:30078480:+	OSA_circ05644_Os06g0509100|Chr6(-):(18164391-18164110)(18164391-18164110)(18164007-18163479)(18163105-18163027)(18162250-18162167)(18161987-18160075)	95.238	315	10	3	770	1082	782	1093	1.21e-138	494	28.84	1082	9.81	3169
Chr5:30119484:30123180:-	Os_ciR1510_LOC_Os05g50200|Chr5(/):(28767165-28770860)(28767165-28770860)	99.324	3699	19	3	1	3697	3696	2	0	6687	99.97	3697	49.97	7392
Chr5:30155912:30160834:+	OSA_circ09652_intergenic|Chr5(+):(28806358-28806459)	100	102	0	0	2596	2697	1	102	2.96e-46	189	2.05	4923	99.02	102
Chr5:30259923:30264724:+	OSA_circ05301_Os05g0580900|Chr5(-):(28905844-28904690)(28905844-28904690)	99.654	1155	3	1	2812	3965	1155	1	0	2109	24.01	4802	49.96	2310
Chr5:30321877:30323000:-	Os_ciR10151_OS05G0582100|Chr5(-):(28964145-28964441)(28964145-28964441)(28964441-28964569)(28964294-28964350)(28964146-28964218)	99.531	426	1	1	1	425	723	298	0	774	37.72	1124	49.82	853
Chr5:30336755:30339871:+	Os_ciR5486_OS05G0582400|Chr5(+):(28990999-28991404)(28990999-28991404)(28992383-28992510)(28992599-28992658)(28993140-28993543)(28993687-28993898)(28994024-28994122)(28994669-28994838)(28990998-28994918)(28994918-28995504)	99.584	3125	4	2	1	3117	1887	5010	0	5690	99.97	3117	48.85	6393
Chr5:30336755:30341252:+	OSA_circ12439_other|Chr5(+):(28990999-28995866)	99.645	4507	6	3	1	4498	1	4506	0	8226	99.98	4498	92.54	4868
Chr5:30336755:30341393:+	OSA_circ12439_other|Chr5(+):(28990999-28995866)	99.549	4652	7	4	1	4639	1	4651	0	8462	99.98	4639	95.52	4868
Chr5:30533194:30533938:-	OSA_circ05310_Os05g0585900|Chr5(-):(29160119-29160071)(29160119-29160071)(29159803-29159640)(29159412-29159375)	100	167	0	0	314	480	96	262	3.21e-83	309	22.28	745	55.33	300
Chr5:30578195:30580801:+	OSA_circ05312_Os05g0586200|Chr5(+):(29204919-29205715)(29204919-29205715)	99.562	457	2	0	2151	2607	1	457	0	833	17.49	2607	28.61	1594
Chr5:3080623:3081620:-	OSA_circ04851_Os05g0151300|Chr5(-):(2972463-2972200)(2972463-2972200)	99.583	240	1	0	1	240	26	265	5.29e-122	438	23.95	998	45.27	528
Chr5:3080755:3081620:-	OSA_circ04851_Os05g0151300|Chr5(-):(2972463-2972200)(2972463-2972200)	99.583	240	1	0	1	240	26	265	4.57e-122	438	27.6	866	45.27	528
Chr5:3081382:3081645:-	OSA_circ04852_Os05g0151300|Chr5(-):(2972775-2972581)(2972775-2972581)(2972463-2972200)	99.621	264	1	0	1	264	391	654	5.96e-136	483	99.62	264	40.21	654
[truncated: 872 more rows]

## Sheet: Table S3
Table S3	Differential expression of circRNAs between different light treatments and different development times
[truncated: 228 more rows]

## Sheet: Table S4
Table S4 The information of circRNA targeted miRNA
[truncated: 2,130 more rows]

## Sheet: Table S5
Table S5 The information of circleRNA-miRNA-mRNA which was significantly differentially expressed between 5 days and 10 days under low light condition.
[truncated: 70,534 more rows]

[truncated: 2 more sheets: Table S6, Table S7]
